# Supplementary material for: Optimization on multifractal loss landscapes explains a diverse range of geometrical and dynamical properties of deep learning
Source: Nat Commun. 2025 Apr 5;16:3252. doi: 10.1038/s41467-025-58532-9 (PMC11971247; doi:10.1038/s41467-025-58532-9)
Supplement: Supplementary file 3 — Source data [file 41467_2025_58532_MOESM3_ESM.xlsx]

## Sheet: 1
0.0407663	0.0317371	0.00669644	0.00267869	-0.00670987	-0.0727144	-0.0659385	-0.0567958	-0.0742391	-0.0683852	-0.106117	-0.0899059	-0.0960747	-0.118866	-0.167596	-0.145294	-0.141988	-0.150389	-0.178755	-0.196692	-0.206529	-0.185674	-0.188355	-0.203324	-0.163863	-0.192976	-0.187663	-0.18804	-0.149377	-0.213716	-0.208604	-0.15869	-0.205792	-0.220275	-0.242491	-0.256528	-0.254076	-0.255557	-0.223292	-0.229547	-0.209013	-0.210505	-0.185885	-0.199457	-0.245492	-0.293062	-0.255015	-0.231822	-0.179486	-0.21621
0.0562477	0.0259387	-0.015513	0.00621065	-3.33076e-05	-0.0548509	-0.0552933	-0.11728	-0.106308	-0.1059	-0.118388	-0.135124	-0.182532	-0.165942	-0.181407	-0.144186	-0.1461	-0.133899	-0.176673	-0.172386	-0.210989	-0.162547	-0.146455	-0.181569	-0.149463	-0.142967	-0.133054	-0.17103	-0.150774	-0.185144	-0.207612	-0.198284	-0.199932	-0.237111	-0.272495	-0.280665	-0.289662	-0.243696	-0.216319	-0.216054	-0.223618	-0.207652	-0.184133	-0.203196	-0.22645	-0.247421	-0.232783	-0.197448	-0.183593	-0.198469
0.0143061	0.00365913	-0.0178978	-0.017122	-0.0137481	-0.0776348	-0.0702639	-0.0839851	-0.113942	-0.144595	-0.169105	-0.164363	-0.179516	-0.212505	-0.19322	-0.163313	-0.170639	-0.16363	-0.157619	-0.164988	-0.179899	-0.14415	-0.12093	-0.130274	-0.162128	-0.14165	-0.143729	-0.144254	-0.133819	-0.17048	-0.20602	-0.248488	-0.245518	-0.237691	-0.258414	-0.253501	-0.258244	-0.233572	-0.227085	-0.203474	-0.22541	-0.182962	-0.200385	-0.215073	-0.21279	-0.206426	-0.211348	-0.2154	-0.180539	-0.189553
0.0345465	-0.00567416	-0.0191544	-0.0702423	-0.0411208	-0.0500332	-0.0839046	-0.0994886	-0.156676	-0.182278	-0.208864	-0.22163	-0.19425	-0.201641	-0.219046	-0.167528	-0.179329	-0.141404	-0.124403	-0.154697	-0.158312	-0.126598	-0.10551	-0.117722	-0.121647	-0.134131	-0.129005	-0.1554	-0.160532	-0.221969	-0.253381	-0.272639	-0.261297	-0.261753	-0.231509	-0.262592	-0.247915	-0.257808	-0.22757	-0.183985	-0.184978	-0.181565	-0.181475	-0.182811	-0.207897	-0.204643	-0.216153	-0.203663	-0.182407	-0.196868
0.0214605	-0.0152747	-0.0212926	-0.0158878	-0.0628671	-0.0647363	-0.12742	-0.144904	-0.191864	-0.228774	-0.188045	-0.201868	-0.199398	-0.206628	-0.22689	-0.218848	-0.161454	-0.141072	-0.113174	-0.133509	-0.114229	-0.0811939	-0.0956998	-0.165128	-0.136899	-0.14592	-0.126313	-0.176149	-0.23962	-0.272041	-0.260872	-0.259071	-0.288719	-0.269108	-0.256944	-0.253138	-0.249772	-0.268971	-0.248001	-0.189262	-0.195756	-0.186491	-0.185687	-0.189945	-0.197701	-0.210846	-0.22159	-0.208628	-0.224848	-0.201761
-0.0354536	-0.0596084	-0.0780265	-0.0652196	-0.0677114	-0.0903372	-0.161623	-0.135864	-0.191947	-0.207386	-0.20768	-0.198062	-0.168788	-0.213131	-0.183865	-0.190312	-0.177358	-0.131029	-0.103004	-0.0934014	-0.0772342	-0.102259	-0.102226	-0.163526	-0.157765	-0.184411	-0.187049	-0.185502	-0.242754	-0.293796	-0.26625	-0.258217	-0.253975	-0.271336	-0.269293	-0.261611	-0.295186	-0.265351	-0.258078	-0.244086	-0.233122	-0.215883	-0.220561	-0.200264	-0.196343	-0.20117	-0.228988	-0.237425	-0.212624	-0.220495
-0.120038	-0.0809768	-0.092208	-0.124177	-0.124959	-0.181545	-0.185094	-0.167254	-0.18695	-0.187789	-0.199104	-0.198276	-0.17549	-0.161117	-0.191802	-0.191673	-0.174559	-0.116791	-0.081629	-0.0775815	-0.0981189	-0.115337	-0.149746	-0.127382	-0.130511	-0.161925	-0.167924	-0.191453	-0.247142	-0.277534	-0.269262	-0.2779	-0.284162	-0.311909	-0.321803	-0.284815	-0.285561	-0.285882	-0.269695	-0.281225	-0.267361	-0.239154	-0.22186	-0.218854	-0.182344	-0.183675	-0.212146	-0.206289	-0.191252	-0.189644
-0.0996792	-0.102667	-0.0923934	-0.131431	-0.134681	-0.202059	-0.181645	-0.209716	-0.194938	-0.218853	-0.209861	-0.204844	-0.160883	-0.189114	-0.187329	-0.170016	-0.147699	-0.103494	-0.110027	-0.0693001	-0.0715379	-0.144171	-0.141583	-0.118292	-0.134307	-0.145191	-0.15765	-0.189615	-0.235074	-0.226506	-0.23281	-0.26002	-0.271369	-0.309836	-0.279386	-0.294935	-0.279673	-0.288434	-0.272478	-0.260694	-0.293186	-0.254603	-0.253993	-0.255188	-0.228177	-0.214015	-0.202539	-0.19683	-0.188443	-0.158417
-0.0583519	-0.0650525	-0.10033	-0.15952	-0.18003	-0.150587	-0.184744	-0.201529	-0.224979	-0.183501	-0.197065	-0.185846	-0.170672	-0.144653	-0.157056	-0.130735	-0.164872	-0.132223	-0.0928257	-0.0984284	-0.0881943	-0.124498	-0.152129	-0.171084	-0.162469	-0.155574	-0.168981	-0.189222	-0.186933	-0.205264	-0.227622	-0.224732	-0.261379	-0.296339	-0.265594	-0.281755	-0.271353	-0.299648	-0.296004	-0.287075	-0.300861	-0.269649	-0.257422	-0.275262	-0.240749	-0.255843	-0.224522	-0.204915	-0.171105	-0.180568
-0.082581	-0.109474	-0.106919	-0.140271	-0.162869	-0.154211	-0.175663	-0.188561	-0.19428	-0.164213	-0.169397	-0.174623	-0.15497	-0.138844	-0.144967	-0.150712	-0.166129	-0.143546	-0.124095	-0.117346	-0.129626	-0.148823	-0.163295	-0.178202	-0.172764	-0.17048	-0.154222	-0.190493	-0.187393	-0.177931	-0.190304	-0.248081	-0.281226	-0.288759	-0.302546	-0.275521	-0.306501	-0.292237	-0.289747	-0.300914	-0.28346	-0.258718	-0.274681	-0.254205	-0.255475	-0.234882	-0.254287	-0.210829	-0.214253	-0.199763
-0.0786999	-0.108588	-0.140789	-0.131165	-0.136851	-0.144899	-0.152808	-0.158649	-0.176418	-0.138136	-0.128012	-0.180522	-0.185485	-0.132063	-0.159384	-0.168981	-0.143599	-0.117916	-0.117549	-0.143102	-0.230596	-0.1934	-0.191314	-0.216385	-0.194549	-0.15138	-0.159164	-0.177329	-0.156977	-0.151732	-0.157448	-0.219836	-0.285195	-0.270054	-0.288012	-0.315138	-0.309473	-0.319483	-0.296703	-0.293527	-0.26761	-0.283232	-0.275287	-0.24514	-0.239011	-0.237681	-0.249164	-0.217338	-0.238969	-0.207428
-0.0976413	-0.0789846	-0.0775427	-0.0908467	-0.135567	-0.113278	-0.144513	-0.136471	-0.135667	-0.151624	-0.139546	-0.160076	-0.178979	-0.20812	-0.168953	-0.161419	-0.182395	-0.167097	-0.150734	-0.188626	-0.221374	-0.240412	-0.229433	-0.244252	-0.214462	-0.184691	-0.184793	-0.178582	-0.175202	-0.157297	-0.166833	-0.206127	-0.26526	-0.293248	-0.305261	-0.31085	-0.317027	-0.319312	-0.331908	-0.318858	-0.304881	-0.267438	-0.263189	-0.241156	-0.243842	-0.260426	-0.26066	-0.236364	-0.225941	-0.225173
-0.0634495	-0.0625026	-0.0552914	-0.103249	-0.147498	-0.155555	-0.13031	-0.14012	-0.153812	-0.164166	-0.163478	-0.183977	-0.211537	-0.191919	-0.177739	-0.160985	-0.196821	-0.206815	-0.187834	-0.198263	-0.219892	-0.248268	-0.235386	-0.251517	-0.222286	-0.197918	-0.16258	-0.165069	-0.19555	-0.208703	-0.200051	-0.239941	-0.249929	-0.268502	-0.274165	-0.301063	-0.300668	-0.310184	-0.332556	-0.318276	-0.302438	-0.288093	-0.259048	-0.258043	-0.239945	-0.276985	-0.279713	-0.259812	-0.229831	-0.240672
-0.107436	-0.0717043	-0.0969349	-0.141347	-0.131313	-0.150492	-0.116741	-0.101651	-0.151014	-0.156181	-0.176582	-0.144965	-0.142016	-0.173345	-0.216272	-0.235835	-0.224291	-0.226416	-0.226993	-0.217346	-0.214978	-0.236425	-0.250165	-0.23537	-0.212608	-0.204562	-0.159383	-0.154527	-0.205449	-0.178943	-0.214627	-0.236405	-0.226328	-0.265629	-0.262899	-0.288701	-0.273278	-0.309914	-0.328551	-0.297941	-0.336261	-0.312171	-0.302744	-0.275324	-0.264773	-0.272551	-0.280762	-0.299046	-0.268503	-0.247976
-0.0915526	-0.0790707	-0.10825	-0.152503	-0.146742	-0.148806	-0.161834	-0.176491	-0.18854	-0.208671	-0.222147	-0.20241	-0.190788	-0.187457	-0.236552	-0.2317	-0.260149	-0.243525	-0.204935	-0.201376	-0.241824	-0.242342	-0.236893	-0.221364	-0.199712	-0.205317	-0.16306	-0.197697	-0.219611	-0.20764	-0.183242	-0.232878	-0.22463	-0.280169	-0.296201	-0.258619	-0.263593	-0.308595	-0.336558	-0.32442	-0.314751	-0.327156	-0.301042	-0.294216	-0.269057	-0.283275	-0.292866	-0.273168	-0.261187	-0.278489
-0.0936119	-0.127571	-0.105283	-0.148544	-0.182144	-0.151302	-0.148859	-0.180007	-0.209518	-0.200047	-0.216416	-0.21206	-0.224639	-0.23516	-0.244038	-0.219562	-0.232096	-0.231587	-0.219015	-0.22076	-0.222651	-0.250951	-0.240627	-0.229273	-0.188079	-0.20006	-0.207155	-0.197725	-0.206517	-0.211259	-0.196452	-0.209599	-0.226375	-0.263747	-0.267139	-0.24917	-0.246654	-0.316088	-0.331893	-0.339798	-0.29993	-0.312499	-0.333064	-0.302267	-0.292229	-0.301955	-0.315145	-0.287337	-0.295693	-0.29109
-0.144324	-0.130808	-0.175116	-0.162369	-0.161083	-0.162978	-0.126199	-0.224231	-0.196038	-0.230168	-0.200921	-0.226127	-0.209576	-0.220575	-0.217947	-0.222812	-0.245307	-0.233291	-0.219402	-0.235274	-0.208687	-0.225285	-0.224949	-0.230669	-0.201752	-0.197816	-0.213876	-0.249465	-0.249714	-0.2334	-0.209165	-0.224795	-0.217077	-0.267589	-0.291372	-0.235621	-0.256862	-0.270883	-0.307725	-0.304529	-0.338995	-0.321286	-0.306998	-0.336904	-0.28397	-0.307858	-0.298845	-0.290683	-0.314446	-0.321419
-0.153139	-0.166114	-0.137021	-0.168284	-0.138746	-0.159516	-0.157594	-0.17077	-0.174122	-0.210289	-0.17911	-0.167633	-0.188241	-0.188707	-0.207546	-0.212224	-0.181136	-0.185997	-0.192765	-0.185863	-0.18072	-0.183887	-0.21813	-0.219004	-0.226641	-0.20605	-0.194648	-0.215345	-0.233326	-0.193384	-0.222306	-0.211381	-0.218657	-0.272399	-0.305555	-0.282041	-0.276137	-0.281108	-0.307811	-0.32221	-0.312431	-0.281107	-0.295277	-0.320927	-0.29668	-0.300624	-0.292437	-0.254408	-0.2982	-0.31688
-0.162075	-0.117373	-0.129302	-0.170916	-0.134057	-0.144197	-0.146357	-0.181172	-0.17693	-0.184611	-0.164372	-0.158247	-0.149354	-0.146039	-0.157611	-0.189678	-0.178685	-0.180688	-0.182869	-0.17227	-0.175363	-0.206898	-0.199941	-0.210552	-0.191558	-0.16566	-0.174937	-0.200656	-0.183384	-0.209134	-0.222549	-0.209425	-0.238746	-0.279896	-0.314328	-0.33399	-0.325946	-0.315041	-0.329575	-0.354731	-0.308432	-0.295879	-0.277572	-0.299784	-0.280262	-0.280474	-0.287255	-0.270648	-0.295836	-0.321064
-0.168459	-0.115786	-0.13363	-0.183785	-0.154791	-0.150593	-0.129205	-0.142597	-0.164842	-0.138578	-0.197074	-0.160939	-0.168412	-0.152252	-0.170165	-0.200149	-0.177922	-0.194104	-0.163613	-0.139985	-0.14796	-0.178706	-0.201005	-0.195369	-0.182105	-0.198889	-0.17523	-0.204639	-0.200788	-0.195579	-0.237252	-0.220928	-0.232254	-0.286172	-0.309182	-0.312178	-0.309425	-0.325121	-0.337694	-0.317322	-0.323542	-0.299352	-0.289154	-0.261383	-0.269697	-0.273697	-0.280864	-0.239146	-0.300547	-0.29193
-0.172639	-0.15906	-0.18089	-0.205624	-0.184527	-0.154558	-0.148343	-0.168251	-0.134076	-0.185366	-0.204466	-0.167809	-0.156891	-0.170849	-0.204499	-0.188945	-0.191165	-0.183046	-0.168449	-0.123847	-0.178196	-0.193974	-0.200044	-0.219719	-0.156627	-0.193028	-0.218923	-0.226506	-0.214876	-0.213722	-0.242696	-0.216461	-0.223132	-0.259634	-0.283149	-0.298896	-0.307328	-0.308832	-0.318636	-0.296172	-0.274598	-0.296754	-0.256885	-0.260962	-0.273683	-0.26915	-0.265648	-0.238155	-0.255022	-0.296983
-0.19051	-0.180247	-0.190336	-0.186442	-0.195367	-0.17428	-0.153041	-0.184864	-0.161562	-0.19578	-0.191092	-0.163451	-0.165788	-0.192223	-0.198235	-0.204922	-0.168306	-0.161003	-0.122506	-0.135514	-0.176058	-0.175602	-0.185864	-0.179838	-0.171878	-0.217806	-0.198394	-0.218167	-0.218273	-0.202096	-0.229923	-0.20863	-0.242957	-0.258706	-0.286436	-0.291833	-0.280393	-0.294492	-0.286452	-0.269993	-0.271096	-0.294033	-0.262635	-0.264609	-0.299663	-0.27925	-0.268413	-0.27987	-0.295428	-0.329725
-0.182117	-0.187328	-0.183788	-0.176012	-0.205579	-0.16624	-0.165482	-0.159727	-0.197667	-0.187493	-0.149009	-0.145975	-0.15608	-0.196019	-0.193075	-0.216038	-0.19426	-0.138752	-0.128061	-0.14665	-0.168084	-0.20594	-0.207369	-0.184603	-0.195519	-0.242717	-0.244492	-0.24768	-0.197718	-0.228232	-0.242061	-0.235982	-0.259487	-0.267464	-0.270153	-0.301412	-0.260483	-0.272232	-0.275738	-0.274414	-0.279977	-0.291265	-0.297758	-0.263728	-0.267666	-0.285384	-0.277464	-0.291344	-0.31924	-0.305769
-0.202623	-0.195362	-0.200566	-0.2	-0.227972	-0.155485	-0.17158	-0.204153	-0.220653	-0.230512	-0.173025	-0.159827	-0.153384	-0.16904	-0.185858	-0.214965	-0.217942	-0.151205	-0.100657	-0.135055	-0.197139	-0.243323	-0.213625	-0.222569	-0.212869	-0.224825	-0.223053	-0.263504	-0.271364	-0.256066	-0.25235	-0.26988	-0.283016	-0.284819	-0.263445	-0.275083	-0.272142	-0.286546	-0.297886	-0.292677	-0.277199	-0.291375	-0.274345	-0.249926	-0.263255	-0.267738	-0.271976	-0.289607	-0.293804	-0.282273
-0.192407	-0.214092	-0.235699	-0.245782	-0.223935	-0.206177	-0.191513	-0.236365	-0.242003	-0.225813	-0.207107	-0.166416	-0.173915	-0.197988	-0.193682	-0.236246	-0.250674	-0.185627	-0.135005	-0.179941	-0.236276	-0.229698	-0.234473	-0.243683	-0.223975	-0.2046	-0.20134	-0.23356	-0.250762	-0.252548	-0.241539	-0.283123	-0.312663	-0.27935	-0.234941	-0.250683	-0.255865	-0.263399	-0.306265	-0.318826	-0.289374	-0.273443	-0.265455	-0.260581	-0.241134	-0.267941	-0.271371	-0.288174	-0.269508	-0.287056
-0.242417	-0.209636	-0.2743	-0.267871	-0.260312	-0.208806	-0.225124	-0.244824	-0.224096	-0.211456	-0.217712	-0.18149	-0.168209	-0.188165	-0.210891	-0.236058	-0.269378	-0.247156	-0.186623	-0.225394	-0.232688	-0.222592	-0.239954	-0.252711	-0.236144	-0.220768	-0.233718	-0.215179	-0.239686	-0.276976	-0.28034	-0.310486	-0.309839	-0.267297	-0.256746	-0.214196	-0.2548	-0.277899	-0.291351	-0.285511	-0.285173	-0.260291	-0.263322	-0.284169	-0.24042	-0.252737	-0.288979	-0.286654	-0.258733	-0.242347
-0.269329	-0.272779	-0.268431	-0.246656	-0.224997	-0.241073	-0.256436	-0.245288	-0.217133	-0.20476	-0.222758	-0.194688	-0.198023	-0.199863	-0.190018	-0.197003	-0.26729	-0.252658	-0.224656	-0.231171	-0.242171	-0.243938	-0.245324	-0.263072	-0.271538	-0.239242	-0.252431	-0.230008	-0.266501	-0.277117	-0.286553	-0.277429	-0.29037	-0.274312	-0.31336	-0.26337	-0.276187	-0.271075	-0.260858	-0.269365	-0.236953	-0.227704	-0.247236	-0.244284	-0.229621	-0.286465	-0.29507	-0.260834	-0.26228	-0.23835
-0.294107	-0.297859	-0.304913	-0.310394	-0.250857	-0.259039	-0.278656	-0.237529	-0.217817	-0.209137	-0.221655	-0.244214	-0.196878	-0.188917	-0.196402	-0.221525	-0.241476	-0.231226	-0.222426	-0.240819	-0.240979	-0.229846	-0.272818	-0.27739	-0.291737	-0.244132	-0.26404	-0.245697	-0.25386	-0.273182	-0.303785	-0.286475	-0.28391	-0.301478	-0.306047	-0.285118	-0.29704	-0.264755	-0.244958	-0.238692	-0.211327	-0.20018	-0.217707	-0.190798	-0.233959	-0.272221	-0.293546	-0.271084	-0.243502	-0.22665
-0.279555	-0.260109	-0.285751	-0.300992	-0.294482	-0.29359	-0.302458	-0.261694	-0.217008	-0.183931	-0.228131	-0.25704	-0.227467	-0.189699	-0.205812	-0.219862	-0.172761	-0.195781	-0.220242	-0.262895	-0.258214	-0.230237	-0.286597	-0.259641	-0.27891	-0.275112	-0.278351	-0.247895	-0.255679	-0.276998	-0.311137	-0.294615	-0.275348	-0.324448	-0.307377	-0.302198	-0.296111	-0.277347	-0.264203	-0.21297	-0.223057	-0.208322	-0.208103	-0.213065	-0.237234	-0.254976	-0.271216	-0.249949	-0.237569	-0.20407
-0.261396	-0.257343	-0.245939	-0.312055	-0.282448	-0.244509	-0.247351	-0.201032	-0.217081	-0.212373	-0.168038	-0.23191	-0.181633	-0.185837	-0.184734	-0.163985	-0.190225	-0.19613	-0.21494	-0.20519	-0.226709	-0.254951	-0.275	-0.242509	-0.266072	-0.309475	-0.288259	-0.275721	-0.281617	-0.274931	-0.238389	-0.263469	-0.27642	-0.317078	-0.336826	-0.316006	-0.297796	-0.269444	-0.244711	-0.211611	-0.212068	-0.197505	-0.207348	-0.198649	-0.232511	-0.246534	-0.242249	-0.218212	-0.182566	-0.180075
-0.282668	-0.246673	-0.29272	-0.307996	-0.291878	-0.240205	-0.247219	-0.207378	-0.207843	-0.214995	-0.181491	-0.140836	-0.162711	-0.159914	-0.179043	-0.148005	-0.181449	-0.190694	-0.21304	-0.191732	-0.23565	-0.254582	-0.226846	-0.245084	-0.262102	-0.282396	-0.287804	-0.293613	-0.305574	-0.294508	-0.262286	-0.238495	-0.280895	-0.330744	-0.288643	-0.281908	-0.27515	-0.293186	-0.228691	-0.202776	-0.219851	-0.242666	-0.21558	-0.226892	-0.237356	-0.207784	-0.221892	-0.190135	-0.168011	-0.172859
-0.255655	-0.229384	-0.218889	-0.248204	-0.241787	-0.199025	-0.204635	-0.207013	-0.201169	-0.209273	-0.186068	-0.16139	-0.113703	-0.142595	-0.12678	-0.157976	-0.188951	-0.192563	-0.227805	-0.256645	-0.241281	-0.229712	-0.235495	-0.23825	-0.310973	-0.344151	-0.308086	-0.274328	-0.291	-0.301064	-0.293094	-0.264669	-0.278252	-0.315106	-0.308158	-0.314239	-0.312364	-0.279509	-0.230959	-0.205205	-0.199639	-0.247024	-0.236983	-0.227181	-0.200732	-0.195592	-0.170762	-0.152977	-0.155179	-0.147287
-0.26725	-0.254911	-0.233056	-0.243255	-0.202806	-0.176475	-0.193779	-0.154131	-0.130995	-0.144034	-0.157736	-0.170524	-0.0999865	-0.113722	-0.132895	-0.158042	-0.205173	-0.219247	-0.278519	-0.288914	-0.257458	-0.250653	-0.265499	-0.262239	-0.280529	-0.335298	-0.29056	-0.272314	-0.3045	-0.322865	-0.325194	-0.321371	-0.308046	-0.351086	-0.343034	-0.288097	-0.30491	-0.276577	-0.23245	-0.2275	-0.222723	-0.223903	-0.2074	-0.21174	-0.196843	-0.182189	-0.178507	-0.156149	-0.139184	-0.178966
-0.195902	-0.21561	-0.20949	-0.202177	-0.199503	-0.187108	-0.145259	-0.127284	-0.0899839	-0.123458	-0.168897	-0.15015	-0.117611	-0.130889	-0.165539	-0.185269	-0.225036	-0.248992	-0.27795	-0.270805	-0.277833	-0.290606	-0.301467	-0.27054	-0.30014	-0.312074	-0.346913	-0.291362	-0.297934	-0.328281	-0.31001	-0.309382	-0.301242	-0.349466	-0.341118	-0.328472	-0.28006	-0.289154	-0.2287	-0.237893	-0.250564	-0.216568	-0.200744	-0.223355	-0.202438	-0.201935	-0.17201	-0.170078	-0.136307	-0.152882
-0.191354	-0.17143	-0.165037	-0.214027	-0.177081	-0.171488	-0.163469	-0.114955	-0.106901	-0.120202	-0.155688	-0.133336	-0.154876	-0.19007	-0.19888	-0.22256	-0.211421	-0.26915	-0.283009	-0.286032	-0.289596	-0.312149	-0.317035	-0.304105	-0.305129	-0.333687	-0.340795	-0.293709	-0.29551	-0.307684	-0.329656	-0.317354	-0.315967	-0.324463	-0.331597	-0.290419	-0.307869	-0.25979	-0.246993	-0.256239	-0.244824	-0.210541	-0.240855	-0.221501	-0.215987	-0.190264	-0.170482	-0.167806	-0.141887	-0.147439
-0.141746	-0.133459	-0.171399	-0.14297	-0.16198	-0.154315	-0.138359	-0.140919	-0.113698	-0.140582	-0.161468	-0.162574	-0.176643	-0.205595	-0.219024	-0.188546	-0.219483	-0.27132	-0.311639	-0.293672	-0.324741	-0.342354	-0.324595	-0.327514	-0.360035	-0.39466	-0.379792	-0.314147	-0.287762	-0.307309	-0.354136	-0.336062	-0.303207	-0.288583	-0.288323	-0.289526	-0.283575	-0.279055	-0.28266	-0.235196	-0.238729	-0.222912	-0.231761	-0.213912	-0.211192	-0.192402	-0.16184	-0.166627	-0.169575	-0.151482
-0.138441	-0.162867	-0.146608	-0.141082	-0.14515	-0.117331	-0.156061	-0.172626	-0.178449	-0.182149	-0.192623	-0.175429	-0.195331	-0.197621	-0.23659	-0.224609	-0.21688	-0.253734	-0.287289	-0.28357	-0.311834	-0.345931	-0.339529	-0.344983	-0.371073	-0.399435	-0.35631	-0.320178	-0.297551	-0.296628	-0.333642	-0.313417	-0.304784	-0.297117	-0.298457	-0.311791	-0.310245	-0.279294	-0.295377	-0.290548	-0.257655	-0.231642	-0.222135	-0.201096	-0.172017	-0.164642	-0.179507	-0.156293	-0.150296	-0.11939
-0.135762	-0.138304	-0.151672	-0.149942	-0.159364	-0.123429	-0.128203	-0.158118	-0.126522	-0.160631	-0.183162	-0.182855	-0.180039	-0.219099	-0.25509	-0.240964	-0.213305	-0.245521	-0.296453	-0.273349	-0.307678	-0.308872	-0.305314	-0.375731	-0.36855	-0.374476	-0.316491	-0.299979	-0.290464	-0.298592	-0.314235	-0.307792	-0.300721	-0.294783	-0.310458	-0.330207	-0.321231	-0.298781	-0.322165	-0.29138	-0.284214	-0.238728	-0.220399	-0.181676	-0.176842	-0.152367	-0.19387	-0.205883	-0.18745	-0.163067
-0.127945	-0.165307	-0.172754	-0.108065	-0.16965	-0.142983	-0.122482	-0.158799	-0.140819	-0.0887741	-0.135223	-0.117401	-0.180255	-0.228656	-0.242815	-0.278692	-0.252435	-0.247161	-0.263324	-0.295714	-0.334994	-0.343929	-0.327093	-0.352888	-0.311487	-0.317485	-0.325471	-0.320495	-0.312717	-0.317286	-0.31294	-0.324201	-0.331861	-0.312722	-0.303403	-0.304957	-0.285842	-0.313367	-0.299945	-0.286583	-0.240245	-0.240998	-0.241239	-0.206632	-0.175424	-0.182438	-0.187252	-0.194812	-0.19329	-0.150687
-0.12712	-0.133684	-0.136258	-0.144543	-0.168375	-0.147327	-0.146272	-0.141643	-0.111787	-0.0956961	-0.143928	-0.135952	-0.209295	-0.204907	-0.239221	-0.265493	-0.248587	-0.251954	-0.271052	-0.255112	-0.29905	-0.326832	-0.337125	-0.342689	-0.278562	-0.320002	-0.309669	-0.301123	-0.327465	-0.27182	-0.278985	-0.301807	-0.340479	-0.311274	-0.281108	-0.256285	-0.263206	-0.27824	-0.280411	-0.276165	-0.245217	-0.245666	-0.231073	-0.211558	-0.19522	-0.177405	-0.178648	-0.200484	-0.200019	-0.172659
-0.129726	-0.10038	-0.123674	-0.132723	-0.12655	-0.156832	-0.149434	-0.127615	-0.0986937	-0.0968093	-0.125165	-0.176886	-0.180656	-0.176761	-0.211681	-0.225841	-0.202188	-0.218309	-0.20738	-0.208489	-0.259803	-0.304305	-0.338165	-0.319677	-0.288355	-0.316969	-0.319419	-0.318102	-0.301999	-0.292364	-0.306648	-0.282195	-0.302602	-0.323069	-0.273373	-0.248356	-0.255565	-0.26001	-0.267415	-0.283978	-0.274051	-0.272034	-0.246843	-0.20899	-0.198229	-0.177309	-0.196036	-0.224461	-0.204325	-0.180905
-0.121972	-0.109382	-0.166425	-0.16798	-0.157201	-0.183864	-0.148262	-0.13529	-0.108095	-0.122318	-0.136013	-0.120859	-0.152623	-0.129866	-0.199586	-0.195436	-0.19012	-0.178357	-0.193746	-0.200844	-0.214355	-0.26302	-0.310795	-0.330111	-0.318209	-0.3209	-0.329336	-0.293326	-0.314944	-0.324997	-0.30029	-0.284126	-0.28748	-0.309399	-0.279782	-0.27776	-0.253695	-0.257286	-0.281128	-0.259762	-0.296787	-0.279996	-0.244201	-0.2134	-0.213517	-0.211437	-0.235778	-0.253843	-0.219913	-0.215251
-0.124056	-0.138875	-0.161767	-0.195415	-0.157465	-0.189326	-0.174559	-0.154144	-0.144639	-0.135136	-0.115843	-0.149836	-0.144911	-0.146896	-0.186494	-0.211103	-0.19057	-0.18448	-0.150107	-0.181355	-0.184622	-0.241819	-0.277398	-0.292791	-0.270434	-0.277761	-0.320096	-0.298806	-0.292587	-0.281003	-0.282305	-0.292744	-0.283577	-0.286141	-0.284586	-0.298082	-0.266435	-0.274473	-0.274878	-0.268021	-0.245563	-0.244836	-0.247554	-0.216578	-0.226268	-0.239106	-0.265717	-0.261869	-0.268642	-0.255956
-0.112818	-0.141329	-0.0940793	-0.115834	-0.1568	-0.225027	-0.193562	-0.174041	-0.114729	-0.115207	-0.105288	-0.131261	-0.168577	-0.155425	-0.165045	-0.204076	-0.186054	-0.125402	-0.120928	-0.164148	-0.194986	-0.231018	-0.295846	-0.257672	-0.272918	-0.276245	-0.264979	-0.289041	-0.306965	-0.293314	-0.283604	-0.273233	-0.267003	-0.26924	-0.263101	-0.285082	-0.284134	-0.286175	-0.284167	-0.284457	-0.259645	-0.249262	-0.21953	-0.239285	-0.262577	-0.25927	-0.300776	-0.294257	-0.266014	-0.279336
-0.134118	-0.102427	-0.0940565	-0.0889166	-0.133828	-0.185645	-0.182327	-0.162355	-0.131493	-0.141177	-0.116846	-0.158086	-0.137309	-0.175714	-0.20069	-0.244278	-0.206572	-0.106309	-0.0907593	-0.149549	-0.211767	-0.277244	-0.28973	-0.279325	-0.257755	-0.249928	-0.272708	-0.279394	-0.269011	-0.290153	-0.312814	-0.285434	-0.272146	-0.284471	-0.320983	-0.304425	-0.309899	-0.312267	-0.283432	-0.26817	-0.265813	-0.231913	-0.220822	-0.211959	-0.24874	-0.236386	-0.297926	-0.286877	-0.268848	-0.279003
-0.122627	-0.0830821	-0.0731543	-0.0760162	-0.13497	-0.173054	-0.161278	-0.17118	-0.155568	-0.121847	-0.129036	-0.18089	-0.155231	-0.164851	-0.211463	-0.238011	-0.231749	-0.179794	-0.111051	-0.174828	-0.230099	-0.248649	-0.276999	-0.292508	-0.258064	-0.254523	-0.272502	-0.25614	-0.24164	-0.284085	-0.283023	-0.260069	-0.297734	-0.286466	-0.28108	-0.309235	-0.263569	-0.268872	-0.272042	-0.25814	-0.258204	-0.247601	-0.209203	-0.212891	-0.252328	-0.282235	-0.282797	-0.258451	-0.279813	-0.28497
-0.155602	-0.0518456	-0.119849	-0.12861	-0.173316	-0.13928	-0.147294	-0.169484	-0.141302	-0.120569	-0.140257	-0.171368	-0.202189	-0.173226	-0.193664	-0.251089	-0.23374	-0.205893	-0.1623	-0.195801	-0.211609	-0.253593	-0.270206	-0.28195	-0.27934	-0.256605	-0.243407	-0.249844	-0.22944	-0.25619	-0.250309	-0.275755	-0.272556	-0.262712	-0.272412	-0.259754	-0.268088	-0.264712	-0.261419	-0.263883	-0.254132	-0.216176	-0.237724	-0.26516	-0.272274	-0.280208	-0.277959	-0.265793	-0.285264	-0.299843
-0.18086	-0.131579	-0.140243	-0.139228	-0.14419	-0.150242	-0.136875	-0.134625	-0.131838	-0.123247	-0.137627	-0.130017	-0.189395	-0.201263	-0.206277	-0.1886	-0.219065	-0.221218	-0.215944	-0.266769	-0.257651	-0.240522	-0.285243	-0.292972	-0.279152	-0.27801	-0.247895	-0.2461	-0.215278	-0.199031	-0.229488	-0.252971	-0.269338	-0.298651	-0.285888	-0.299195	-0.278413	-0.269309	-0.262034	-0.250205	-0.235383	-0.201925	-0.221846	-0.221557	-0.27664	-0.290677	-0.253706	-0.258147	-0.252538	-0.271159
-0.172401	-0.165308	-0.10734	-0.139293	-0.166083	-0.142351	-0.151284	-0.140305	-0.140322	-0.12029	-0.107596	-0.18164	-0.14207	-0.191417	-0.170859	-0.181585	-0.19713	-0.234417	-0.238361	-0.277128	-0.275949	-0.26705	-0.273159	-0.301106	-0.24824	-0.232355	-0.259287	-0.235727	-0.214096	-0.223567	-0.258931	-0.272082	-0.32345	-0.304469	-0.289897	-0.310675	-0.273125	-0.263671	-0.273005	-0.243658	-0.251104	-0.202791	-0.206415	-0.203572	-0.227123	-0.258798	-0.248103	-0.249033	-0.243136	-0.254892
-0.113092	-0.124006	-0.133523	-0.124297	-0.0918329	-0.138172	-0.145188	-0.175085	-0.140327	-0.0935371	-0.130211	-0.128452	-0.126735	-0.174384	-0.174937	-0.185682	-0.213826	-0.249086	-0.232451	-0.240049	-0.259461	-0.268277	-0.272556	-0.299247	-0.246446	-0.272607	-0.297008	-0.258578	-0.255056	-0.235859	-0.237369	-0.252944	-0.291237	-0.311526	-0.308401	-0.283521	-0.277886	-0.303583	-0.285717	-0.283849	-0.264767	-0.236527	-0.228148	-0.228878	-0.223282	-0.242935	-0.213693	-0.263084	-0.264581	-0.28676
-0.093475	-0.117551	-0.105617	-0.099226	-0.0896031	-0.131326	-0.13932	-0.137151	-0.0973876	-0.110438	-0.121389	-0.136461	-0.146974	-0.127508	-0.159484	-0.186359	-0.190205	-0.207027	-0.22395	-0.24695	-0.258339	-0.264007	-0.277555	-0.334121	-0.279068	-0.292446	-0.289277	-0.280029	-0.276748	-0.256774	-0.262745	-0.244944	-0.264381	-0.324907	-0.3115	-0.321084	-0.332126	-0.308551	-0.29136	-0.249407	-0.269046	-0.244776	-0.247846	-0.230916	-0.211175	-0.217058	-0.253726	-0.257574	-0.260674	-0.273907
-0.0813405	-0.102446	-0.122809	-0.112519	-0.0826247	-0.0853615	-0.106229	-0.126333	-0.141516	-0.121913	-0.0850081	-0.139535	-0.171472	-0.148642	-0.184971	-0.178786	-0.206744	-0.216316	-0.24826	-0.258614	-0.251483	-0.265772	-0.309448	-0.292052	-0.311245	-0.280521	-0.295518	-0.283935	-0.302442	-0.250096	-0.237847	-0.250616	-0.273044	-0.306913	-0.321803	-0.345897	-0.316348	-0.319443	-0.298261	-0.237552	-0.265914	-0.272742	-0.24588	-0.243308	-0.203486	-0.255078	-0.254234	-0.255236	-0.251797	-0.292665
-0.109821	-0.112762	-0.10978	-0.0938253	-0.11862	-0.0840784	-0.112301	-0.152165	-0.133004	-0.13267	-0.13224	-0.148735	-0.179	-0.186666	-0.202581	-0.228489	-0.215866	-0.245462	-0.264055	-0.261679	-0.269136	-0.246005	-0.254369	-0.30023	-0.327897	-0.299255	-0.299896	-0.295081	-0.280877	-0.256414	-0.233277	-0.221997	-0.268366	-0.298725	-0.343401	-0.348723	-0.335598	-0.347614	-0.278887	-0.273164	-0.272014	-0.247583	-0.263866	-0.249752	-0.229634	-0.242085	-0.240064	-0.237871	-0.244846	-0.29515
-0.0984395	-0.10996	-0.113757	-0.11969	-0.108031	-0.0830598	-0.12249	-0.114999	-0.110266	-0.126901	-0.101729	-0.110561	-0.173858	-0.213594	-0.208128	-0.219153	-0.221213	-0.227898	-0.273841	-0.278049	-0.263103	-0.247343	-0.244215	-0.298487	-0.302406	-0.267989	-0.277247	-0.305588	-0.288543	-0.256968	-0.253255	-0.253565	-0.289051	-0.289709	-0.308851	-0.317529	-0.320417	-0.329331	-0.297534	-0.284733	-0.283398	-0.283968	-0.255455	-0.256576	-0.236929	-0.26274	-0.261904	-0.267409	-0.299237	-0.29485
-0.0707972	-0.0946778	-0.105485	-0.0973743	-0.0815599	-0.0981583	-0.107097	-0.10722	-0.110792	-0.0918823	-0.0429698	-0.0816695	-0.139149	-0.211962	-0.241029	-0.232745	-0.235843	-0.237118	-0.25395	-0.27695	-0.239549	-0.229254	-0.245822	-0.281668	-0.286994	-0.296134	-0.319096	-0.327688	-0.312261	-0.286388	-0.25495	-0.276161	-0.29574	-0.331379	-0.310424	-0.348871	-0.313211	-0.29297	-0.302271	-0.304252	-0.306305	-0.332927	-0.300902	-0.260034	-0.277543	-0.296427	-0.304197	-0.31576	-0.311795	-0.323351
-0.0594872	-0.0345618	-0.0860728	-0.135607	-0.163516	-0.162759	-0.122733	-0.0512309	-0.0687138	-0.0496628	-0.049001	-0.0891395	-0.11	-0.16803	-0.235934	-0.246826	-0.2538	-0.269581	-0.222217	-0.246544	-0.251918	-0.247037	-0.241086	-0.278984	-0.261404	-0.292879	-0.331836	-0.319151	-0.310534	-0.310424	-0.297104	-0.296631	-0.338182	-0.337547	-0.330337	-0.355983	-0.337264	-0.293347	-0.304115	-0.291373	-0.314418	-0.328816	-0.312844	-0.289393	-0.272007	-0.286392	-0.296494	-0.311374	-0.341768	-0.349032
-0.0271398	-0.0296906	-0.0889476	-0.12599	-0.153977	-0.0970762	-0.0917745	-0.0426127	-0.0531943	-0.0333242	-0.0624368	-0.0785022	-0.154193	-0.137959	-0.173125	-0.228106	-0.249995	-0.265507	-0.243444	-0.236148	-0.284989	-0.283199	-0.274293	-0.290821	-0.316624	-0.339377	-0.310672	-0.327392	-0.327561	-0.336264	-0.337533	-0.312924	-0.318981	-0.338371	-0.37743	-0.374839	-0.327784	-0.298002	-0.301196	-0.300715	-0.300168	-0.303203	-0.30926	-0.284379	-0.278369	-0.276075	-0.287304	-0.285932	-0.338922	-0.342371
-0.0289547	-0.0730366	-0.116175	-0.0838188	-0.115601	-0.0915345	-0.0961898	-0.0782755	-0.0689375	-0.0577717	-0.084333	-0.110605	-0.150906	-0.178409	-0.190765	-0.221074	-0.257813	-0.277691	-0.258445	-0.259678	-0.261425	-0.309914	-0.33914	-0.316749	-0.35397	-0.330519	-0.324021	-0.349688	-0.302785	-0.320876	-0.331739	-0.330048	-0.333709	-0.334835	-0.387516	-0.359627	-0.351476	-0.322751	-0.336417	-0.342463	-0.316595	-0.322763	-0.309971	-0.276215	-0.248168	-0.258725	-0.27236	-0.278248	-0.324276	-0.342306
-0.0138987	-0.0651649	-0.115514	-0.130581	-0.0996257	-0.131309	-0.109002	-0.0943578	-0.100481	-0.0815406	-0.107516	-0.163239	-0.206142	-0.201	-0.226133	-0.275359	-0.253876	-0.263729	-0.244319	-0.207634	-0.243549	-0.344158	-0.360099	-0.366774	-0.3709	-0.320447	-0.338435	-0.329918	-0.342933	-0.334999	-0.34361	-0.318579	-0.343941	-0.347844	-0.366705	-0.337391	-0.335552	-0.37171	-0.352579	-0.347559	-0.342516	-0.343027	-0.309031	-0.291887	-0.264485	-0.283702	-0.273414	-0.269935	-0.319505	-0.323696
-0.0125844	-0.0513225	-0.0855037	-0.0997302	-0.0873941	-0.108613	-0.132632	-0.147677	-0.133774	-0.0959478	-0.18685	-0.187121	-0.204346	-0.200911	-0.24519	-0.251645	-0.258603	-0.250323	-0.232401	-0.212849	-0.247941	-0.308687	-0.335018	-0.38145	-0.361392	-0.359341	-0.390721	-0.397775	-0.377507	-0.357103	-0.336172	-0.310005	-0.328335	-0.35088	-0.353612	-0.343764	-0.368179	-0.364753	-0.374072	-0.358138	-0.342523	-0.358797	-0.304681	-0.259524	-0.289108	-0.294491	-0.324955	-0.310478	-0.318248	-0.337879
-0.0366901	-0.0296485	-0.127491	-0.121118	-0.104083	-0.117252	-0.155244	-0.183603	-0.179236	-0.152765	-0.192995	-0.203534	-0.21628	-0.199765	-0.23035	-0.273602	-0.252471	-0.228089	-0.243938	-0.226453	-0.213279	-0.305813	-0.338346	-0.352564	-0.37661	-0.356874	-0.390507	-0.375889	-0.367469	-0.340837	-0.313284	-0.309938	-0.360509	-0.40718	-0.384728	-0.349869	-0.382486	-0.358668	-0.353806	-0.353676	-0.353298	-0.366795	-0.308697	-0.298815	-0.309925	-0.305999	-0.341239	-0.336546	-0.353215	-0.390282
0.010843	-0.0561427	-0.0557367	-0.109872	-0.13178	-0.111235	-0.161383	-0.171323	-0.197902	-0.168274	-0.234829	-0.208786	-0.204702	-0.199038	-0.219604	-0.242517	-0.278775	-0.245852	-0.249806	-0.251385	-0.248243	-0.296954	-0.337295	-0.316489	-0.349814	-0.368105	-0.377381	-0.343501	-0.378669	-0.378159	-0.337573	-0.314336	-0.377107	-0.393447	-0.418557	-0.406761	-0.404023	-0.417595	-0.387231	-0.379185	-0.363455	-0.374073	-0.334636	-0.347311	-0.331681	-0.339013	-0.33001	-0.361477	-0.390549	-0.413848
-0.0349031	-0.0613174	-0.050834	-0.140221	-0.177566	-0.140765	-0.161914	-0.205267	-0.214322	-0.23324	-0.257265	-0.247582	-0.231418	-0.185628	-0.175181	-0.221964	-0.223929	-0.238641	-0.230876	-0.224595	-0.239838	-0.271216	-0.318622	-0.314592	-0.301213	-0.363741	-0.349147	-0.356473	-0.371022	-0.395351	-0.373059	-0.338849	-0.371312	-0.406596	-0.41548	-0.405439	-0.414948	-0.419931	-0.399965	-0.395204	-0.382698	-0.379625	-0.356552	-0.344725	-0.328115	-0.371648	-0.337982	-0.339717	-0.368233	-0.388293
-0.102472	-0.117913	-0.126113	-0.136262	-0.165621	-0.139191	-0.183607	-0.180347	-0.188612	-0.235317	-0.258109	-0.265904	-0.280563	-0.24356	-0.221654	-0.221884	-0.218406	-0.234418	-0.213298	-0.219993	-0.259086	-0.273341	-0.320621	-0.329012	-0.32435	-0.357767	-0.401657	-0.380548	-0.370421	-0.387075	-0.403998	-0.406605	-0.380725	-0.403483	-0.416872	-0.416916	-0.411472	-0.461507	-0.447209	-0.427641	-0.436304	-0.388164	-0.381325	-0.374645	-0.338723	-0.340215	-0.345304	-0.358633	-0.356752	-0.384943
-0.072102	-0.106671	-0.140315	-0.158955	-0.148426	-0.177581	-0.175314	-0.20195	-0.187568	-0.242463	-0.270909	-0.299193	-0.32752	-0.288059	-0.259301	-0.213259	-0.20131	-0.268793	-0.252931	-0.272203	-0.262947	-0.295344	-0.336836	-0.36594	-0.330299	-0.375726	-0.401014	-0.38933	-0.39231	-0.392843	-0.396591	-0.415749	-0.422489	-0.423108	-0.452817	-0.424348	-0.416003	-0.459126	-0.490694	-0.455477	-0.472966	-0.42883	-0.410691	-0.392785	-0.3576	-0.400078	-0.417737	-0.393314	-0.379329	-0.383156
-0.0781905	-0.100874	-0.145864	-0.125777	-0.167325	-0.194368	-0.189538	-0.183132	-0.218469	-0.247378	-0.292342	-0.327761	-0.329446	-0.274813	-0.286097	-0.238439	-0.214347	-0.253857	-0.251705	-0.25925	-0.264779	-0.301611	-0.377747	-0.391997	-0.382501	-0.374997	-0.385609	-0.403608	-0.427569	-0.401035	-0.428463	-0.421226	-0.44845	-0.465077	-0.456761	-0.456554	-0.414594	-0.420825	-0.462727	-0.497047	-0.484456	-0.429266	-0.439269	-0.411094	-0.397855	-0.406527	-0.424445	-0.419628	-0.412903	-0.410968
-0.0798016	-0.0858398	-0.135494	-0.146496	-0.162944	-0.218478	-0.205304	-0.19742	-0.2268	-0.240754	-0.294337	-0.350792	-0.316159	-0.296421	-0.296456	-0.286074	-0.252965	-0.251118	-0.245089	-0.271101	-0.252478	-0.282595	-0.362358	-0.401365	-0.394861	-0.417231	-0.37257	-0.410522	-0.44126	-0.438733	-0.41429	-0.426576	-0.435925	-0.459917	-0.45196	-0.461119	-0.430017	-0.428105	-0.445279	-0.474781	-0.465681	-0.436468	-0.421549	-0.3915	-0.396811	-0.410066	-0.419924	-0.408131	-0.41818	-0.39105
-0.112854	-0.0777505	-0.139648	-0.155285	-0.166308	-0.206829	-0.226021	-0.223909	-0.264888	-0.247176	-0.266604	-0.318575	-0.321846	-0.290112	-0.256487	-0.281027	-0.254435	-0.285575	-0.280674	-0.265088	-0.274096	-0.292553	-0.338796	-0.360275	-0.39044	-0.388507	-0.390794	-0.409965	-0.441798	-0.438399	-0.415363	-0.425231	-0.457484	-0.429641	-0.422749	-0.455258	-0.432663	-0.40087	-0.438356	-0.423421	-0.434209	-0.408534	-0.406689	-0.401766	-0.423391	-0.421588	-0.397268	-0.395415	-0.400425	-0.388631
-0.0706587	-0.0946774	-0.15922	-0.147284	-0.180575	-0.200976	-0.234625	-0.224235	-0.250337	-0.268676	-0.290459	-0.314302	-0.322321	-0.31202	-0.305332	-0.327649	-0.348067	-0.314062	-0.291364	-0.298399	-0.284819	-0.299044	-0.331945	-0.352712	-0.347315	-0.336687	-0.376186	-0.423787	-0.433922	-0.433081	-0.400542	-0.415869	-0.416143	-0.420322	-0.432201	-0.447007	-0.394686	-0.404265	-0.414447	-0.38392	-0.398262	-0.40593	-0.411695	-0.415407	-0.414306	-0.409225	-0.360283	-0.402877	-0.385909	-0.384323
-0.0616599	-0.0976893	-0.128393	-0.204189	-0.198929	-0.212626	-0.248355	-0.238186	-0.261828	-0.326904	-0.31567	-0.364537	-0.346485	-0.331662	-0.342479	-0.386942	-0.368744	-0.337661	-0.327877	-0.323133	-0.349763	-0.301216	-0.321165	-0.327442	-0.367492	-0.377992	-0.389502	-0.382648	-0.38102	-0.397364	-0.388864	-0.418526	-0.410364	-0.426459	-0.427151	-0.457498	-0.428217	-0.43292	-0.408382	-0.393933	-0.389881	-0.420009	-0.400782	-0.408635	-0.415739	-0.398075	-0.381248	-0.372925	-0.384483	-0.351912
-0.0490439	-0.0721713	-0.131175	-0.167023	-0.212976	-0.21142	-0.23389	-0.26481	-0.3014	-0.343561	-0.333706	-0.347468	-0.333546	-0.352702	-0.369043	-0.406409	-0.363837	-0.317069	-0.286285	-0.335295	-0.331287	-0.316511	-0.309207	-0.356393	-0.371495	-0.390668	-0.41219	-0.368344	-0.371229	-0.403457	-0.396381	-0.429856	-0.428575	-0.420077	-0.411972	-0.422893	-0.447359	-0.443475	-0.430247	-0.388443	-0.381173	-0.404323	-0.413353	-0.398525	-0.410805	-0.395244	-0.384347	-0.365294	-0.342658	-0.320362
-0.0174861	-0.0486573	-0.103305	-0.117991	-0.141275	-0.165334	-0.178544	-0.267127	-0.309757	-0.323183	-0.303664	-0.325103	-0.359486	-0.359136	-0.381207	-0.371282	-0.360991	-0.298247	-0.304468	-0.321405	-0.344097	-0.357746	-0.342896	-0.322214	-0.324421	-0.363614	-0.375113	-0.362023	-0.375152	-0.388636	-0.389862	-0.40459	-0.436825	-0.417788	-0.424116	-0.433658	-0.463977	-0.462363	-0.421615	-0.39887	-0.384438	-0.368969	-0.401229	-0.387352	-0.381998	-0.382244	-0.363888	-0.360503	-0.332805	-0.309322
-0.0171314	-0.0647271	-0.105159	-0.106644	-0.123986	-0.140069	-0.204289	-0.252053	-0.296208	-0.314184	-0.322726	-0.306063	-0.354677	-0.347244	-0.365199	-0.305712	-0.296122	-0.321924	-0.34082	-0.350434	-0.307505	-0.350928	-0.343296	-0.356326	-0.329754	-0.333536	-0.3527	-0.389532	-0.399029	-0.416253	-0.426645	-0.414938	-0.375157	-0.403418	-0.398668	-0.403089	-0.409926	-0.44039	-0.433054	-0.375788	-0.361213	-0.364974	-0.381455	-0.392082	-0.406573	-0.378904	-0.373292	-0.359808	-0.330148	-0.303484
-0.0140725	-0.0332415	-0.1091	-0.116001	-0.137166	-0.168839	-0.204988	-0.27664	-0.279502	-0.299147	-0.310427	-0.333565	-0.336004	-0.336164	-0.358135	-0.301461	-0.341765	-0.337532	-0.329314	-0.357452	-0.362862	-0.311919	-0.32999	-0.335602	-0.30631	-0.296385	-0.360495	-0.412728	-0.437218	-0.4287	-0.414579	-0.387621	-0.344347	-0.367689	-0.388159	-0.380711	-0.377982	-0.38093	-0.383266	-0.369489	-0.352056	-0.379523	-0.393803	-0.419114	-0.429866	-0.38081	-0.36265	-0.350052	-0.364927	-0.306367
-0.0507594	-0.0402742	-0.0701012	-0.145602	-0.136113	-0.155159	-0.161276	-0.223268	-0.276214	-0.31374	-0.302463	-0.317982	-0.333815	-0.341431	-0.339936	-0.32274	-0.307307	-0.303399	-0.323786	-0.324705	-0.321477	-0.329962	-0.347476	-0.308286	-0.353584	-0.342906	-0.356802	-0.388783	-0.3856	-0.393379	-0.366077	-0.383885	-0.325954	-0.323955	-0.346213	-0.359736	-0.350105	-0.369571	-0.352332	-0.339118	-0.374743	-0.410042	-0.40707	-0.431441	-0.430069	-0.381514	-0.361125	-0.331825	-0.30507	-0.29031
-0.0732207	-0.0659501	-0.116577	-0.154037	-0.162655	-0.163357	-0.180796	-0.227732	-0.243231	-0.278473	-0.312206	-0.314036	-0.323211	-0.327973	-0.329021	-0.28293	-0.291463	-0.298315	-0.305518	-0.310625	-0.319665	-0.337729	-0.364069	-0.344966	-0.36828	-0.375281	-0.369799	-0.372681	-0.355043	-0.355059	-0.35224	-0.348753	-0.320278	-0.280814	-0.32179	-0.305123	-0.327529	-0.334753	-0.353429	-0.363509	-0.383308	-0.369729	-0.362955	-0.370427	-0.399802	-0.391519	-0.347117	-0.326605	-0.305571	-0.262576
-0.0894962	-0.130156	-0.122601	-0.172387	-0.146922	-0.14134	-0.236837	-0.270908	-0.295696	-0.31682	-0.299145	-0.310621	-0.303122	-0.29335	-0.270242	-0.283778	-0.280167	-0.303101	-0.325212	-0.372057	-0.345984	-0.325157	-0.336818	-0.363163	-0.370445	-0.343103	-0.357551	-0.355376	-0.340305	-0.344674	-0.332059	-0.324978	-0.32152	-0.303955	-0.320981	-0.348604	-0.342207	-0.339329	-0.361183	-0.378413	-0.407477	-0.382522	-0.374595	-0.373779	-0.40448	-0.378154	-0.317728	-0.310682	-0.295635	-0.291593
-0.142426	-0.117002	-0.182161	-0.200195	-0.174242	-0.158138	-0.167895	-0.216297	-0.30122	-0.315017	-0.312428	-0.286791	-0.307525	-0.274695	-0.256636	-0.280836	-0.308076	-0.294402	-0.312306	-0.345063	-0.360635	-0.381533	-0.365059	-0.390014	-0.37551	-0.370296	-0.347761	-0.351186	-0.33686	-0.351235	-0.325486	-0.341794	-0.31023	-0.294233	-0.30394	-0.34322	-0.355395	-0.372767	-0.397458	-0.348573	-0.371368	-0.388895	-0.412938	-0.417092	-0.407132	-0.393627	-0.330883	-0.329774	-0.306945	-0.313277
-0.185817	-0.175336	-0.194382	-0.203069	-0.20039	-0.182641	-0.193072	-0.215266	-0.24394	-0.29245	-0.260407	-0.291554	-0.275099	-0.264429	-0.26226	-0.30294	-0.283298	-0.254251	-0.310752	-0.352162	-0.376537	-0.421112	-0.364492	-0.372266	-0.391954	-0.401208	-0.369827	-0.364027	-0.360738	-0.381471	-0.382353	-0.374631	-0.337831	-0.340696	-0.333924	-0.371054	-0.364202	-0.383862	-0.394608	-0.375515	-0.371114	-0.394096	-0.419871	-0.410773	-0.420165	-0.364426	-0.349802	-0.302731	-0.322749	-0.310934
-0.216631	-0.219125	-0.260766	-0.257992	-0.230191	-0.245959	-0.200909	-0.220434	-0.268477	-0.265893	-0.261822	-0.260045	-0.290646	-0.229397	-0.226259	-0.256174	-0.275769	-0.276008	-0.306581	-0.373747	-0.37994	-0.40976	-0.396479	-0.385886	-0.414151	-0.41807	-0.378504	-0.371579	-0.381522	-0.387615	-0.378116	-0.362302	-0.378318	-0.35122	-0.389997	-0.371608	-0.350627	-0.357296	-0.356233	-0.348089	-0.391976	-0.393462	-0.383945	-0.402876	-0.394628	-0.355871	-0.334012	-0.319534	-0.306161	-0.308409
-0.179181	-0.241964	-0.260219	-0.277092	-0.241461	-0.236486	-0.206197	-0.233048	-0.261533	-0.225247	-0.241317	-0.239134	-0.256957	-0.271561	-0.261427	-0.282142	-0.292866	-0.307699	-0.352959	-0.35621	-0.394288	-0.410337	-0.423123	-0.403631	-0.400342	-0.414382	-0.356857	-0.368662	-0.38466	-0.370495	-0.343868	-0.338604	-0.346305	-0.372078	-0.378775	-0.368222	-0.331082	-0.360713	-0.344071	-0.362164	-0.372143	-0.390379	-0.384037	-0.37002	-0.35551	-0.333422	-0.3216	-0.326206	-0.298396	-0.296831
-0.172688	-0.143398	-0.143244	-0.17902	-0.200124	-0.217034	-0.234367	-0.206162	-0.258749	-0.267274	-0.260614	-0.231647	-0.253169	-0.28671	-0.263759	-0.257692	-0.345625	-0.398845	-0.382697	-0.415	-0.415868	-0.438178	-0.4265	-0.429309	-0.425901	-0.37396	-0.369273	-0.376627	-0.363747	-0.374944	-0.358158	-0.336745	-0.372793	-0.351013	-0.348523	-0.32992	-0.333633	-0.342667	-0.347645	-0.340543	-0.356683	-0.36842	-0.367498	-0.341423	-0.343055	-0.341572	-0.303304	-0.298399	-0.296455	-0.325024
-0.17761	-0.136491	-0.136415	-0.188061	-0.202174	-0.18779	-0.215105	-0.239966	-0.269943	-0.29756	-0.312893	-0.306871	-0.284238	-0.263289	-0.261176	-0.301953	-0.330671	-0.363862	-0.397947	-0.4187	-0.435547	-0.444828	-0.444475	-0.428113	-0.438253	-0.397567	-0.370757	-0.344841	-0.355257	-0.384843	-0.390224	-0.365508	-0.379324	-0.385927	-0.373715	-0.348412	-0.317359	-0.32595	-0.379612	-0.371453	-0.372364	-0.369638	-0.337998	-0.356387	-0.331938	-0.348753	-0.30731	-0.317173	-0.308422	-0.325541
-0.198463	-0.167259	-0.161927	-0.193208	-0.216264	-0.222597	-0.262294	-0.266799	-0.300405	-0.271141	-0.32248	-0.354966	-0.304975	-0.32091	-0.326127	-0.334214	-0.347174	-0.376749	-0.394637	-0.447719	-0.44119	-0.454367	-0.474087	-0.458417	-0.436112	-0.406583	-0.357459	-0.336435	-0.325963	-0.336641	-0.357439	-0.380176	-0.367737	-0.374428	-0.366326	-0.364651	-0.353217	-0.350462	-0.370626	-0.363804	-0.359451	-0.341991	-0.368843	-0.358727	-0.353743	-0.323501	-0.320961	-0.315506	-0.331283	-0.333641
-0.193874	-0.15646	-0.181167	-0.197832	-0.216375	-0.206862	-0.260772	-0.267943	-0.304889	-0.318687	-0.335612	-0.340286	-0.351629	-0.335549	-0.314827	-0.33606	-0.354418	-0.371586	-0.372577	-0.420625	-0.460026	-0.448983	-0.446152	-0.428349	-0.412124	-0.40439	-0.383763	-0.346091	-0.327972	-0.339667	-0.375842	-0.381379	-0.383257	-0.398558	-0.388303	-0.370708	-0.342195	-0.358107	-0.390605	-0.368219	-0.337842	-0.344773	-0.380361	-0.354316	-0.336252	-0.325835	-0.320138	-0.313579	-0.325273	-0.348159
-0.150633	-0.18361	-0.205672	-0.215028	-0.210567	-0.196806	-0.285138	-0.308714	-0.309263	-0.324304	-0.335343	-0.356343	-0.348981	-0.301222	-0.339364	-0.316254	-0.328804	-0.330831	-0.347702	-0.381875	-0.414622	-0.413276	-0.422046	-0.396642	-0.401521	-0.404445	-0.391456	-0.385763	-0.366964	-0.374632	-0.358704	-0.37265	-0.388974	-0.428392	-0.432223	-0.424377	-0.385831	-0.36161	-0.37921	-0.376327	-0.344369	-0.366771	-0.362618	-0.365685	-0.35691	-0.351251	-0.35363	-0.335147	-0.349065	-0.356581
-0.154171	-0.178849	-0.191573	-0.23503	-0.274861	-0.253926	-0.30212	-0.304706	-0.335303	-0.341661	-0.381853	-0.355874	-0.349642	-0.344405	-0.311411	-0.322304	-0.329458	-0.323911	-0.32309	-0.335013	-0.365423	-0.39597	-0.404374	-0.410252	-0.408292	-0.418138	-0.406308	-0.378555	-0.361362	-0.344601	-0.358837	-0.379732	-0.419892	-0.419411	-0.390141	-0.406883	-0.379817	-0.404942	-0.405543	-0.38568	-0.346154	-0.35162	-0.384251	-0.335284	-0.375718	-0.346055	-0.358778	-0.348722	-0.359639	-0.36705
-0.168858	-0.210674	-0.259086	-0.281662	-0.318492	-0.308712	-0.297123	-0.331265	-0.36726	-0.396803	-0.381619	-0.394129	-0.361788	-0.375239	-0.354108	-0.321106	-0.297043	-0.295106	-0.280689	-0.292239	-0.351269	-0.379732	-0.402928	-0.390354	-0.375817	-0.388332	-0.408146	-0.394501	-0.384099	-0.367705	-0.357662	-0.382608	-0.414184	-0.421856	-0.41502	-0.396083	-0.394396	-0.366875	-0.373162	-0.386332	-0.332047	-0.351969	-0.370034	-0.361276	-0.349507	-0.374406	-0.373345	-0.38432	-0.382302	-0.390127
-0.269546	-0.269891	-0.294579	-0.315021	-0.355254	-0.367023	-0.336391	-0.31581	-0.365145	-0.40025	-0.399937	-0.393742	-0.428174	-0.443338	-0.422756	-0.361899	-0.331744	-0.300195	-0.281766	-0.314257	-0.347762	-0.387288	-0.404945	-0.398069	-0.398652	-0.39529	-0.396741	-0.374011	-0.368314	-0.33504	-0.357991	-0.381759	-0.40362	-0.388382	-0.366062	-0.370979	-0.381215	-0.368832	-0.351397	-0.35578	-0.319798	-0.326434	-0.334753	-0.333306	-0.333263	-0.358363	-0.393816	-0.400621	-0.41103	-0.413451
-0.300643	-0.314556	-0.319004	-0.360401	-0.374972	-0.356693	-0.349016	-0.354529	-0.373783	-0.392931	-0.427598	-0.478818	-0.439444	-0.444993	-0.457034	-0.40324	-0.323977	-0.318773	-0.351339	-0.350048	-0.391083	-0.381937	-0.396703	-0.38519	-0.362885	-0.38605	-0.373139	-0.359917	-0.373014	-0.364902	-0.342202	-0.373996	-0.37475	-0.395337	-0.376836	-0.34802	-0.351037	-0.337827	-0.343985	-0.329457	-0.325763	-0.311366	-0.329199	-0.330951	-0.344265	-0.395283	-0.392143	-0.406949	-0.446243	-0.464136
-0.349669	-0.333749	-0.349546	-0.360354	-0.397929	-0.395974	-0.428002	-0.380692	-0.381891	-0.396007	-0.431485	-0.444243	-0.465488	-0.46262	-0.412115	-0.39463	-0.367615	-0.347051	-0.380257	-0.379146	-0.37353	-0.367922	-0.386015	-0.402311	-0.381455	-0.397672	-0.389604	-0.367345	-0.377126	-0.344402	-0.356554	-0.352855	-0.399481	-0.416074	-0.384434	-0.354798	-0.340883	-0.337946	-0.365786	-0.342981	-0.333318	-0.315002	-0.328103	-0.354405	-0.374809	-0.391219	-0.424107	-0.425324	-0.440064	-0.431656
-0.341129	-0.393998	-0.338412	-0.321535	-0.365532	-0.377272	-0.398291	-0.435249	-0.428802	-0.44165	-0.443121	-0.442885	-0.44255	-0.465905	-0.465602	-0.391675	-0.373909	-0.380275	-0.41186	-0.407637	-0.392087	-0.39449	-0.366142	-0.369891	-0.362755	-0.397703	-0.387111	-0.354861	-0.351981	-0.354719	-0.369965	-0.396866	-0.428561	-0.445785	-0.410044	-0.372634	-0.340293	-0.332984	-0.37724	-0.379526	-0.361902	-0.352525	-0.368412	-0.370351	-0.415948	-0.432504	-0.417241	-0.430184	-0.442274	-0.43342
-0.359108	-0.364909	-0.323289	-0.351409	-0.410871	-0.421964	-0.406255	-0.449169	-0.421032	-0.464001	-0.436282	-0.439837	-0.464407	-0.460322	-0.416496	-0.40283	-0.414525	-0.420699	-0.426562	-0.410019	-0.394326	-0.393125	-0.374198	-0.37523	-0.360597	-0.381012	-0.363236	-0.344655	-0.353423	-0.353445	-0.361415	-0.393167	-0.421134	-0.437662	-0.4396	-0.407885	-0.366712	-0.366499	-0.402563	-0.431682	-0.405791	-0.404715	-0.395862	-0.404261	-0.460792	-0.464397	-0.451121	-0.429697	-0.446453	-0.437479
-0.340639	-0.336349	-0.330328	-0.356152	-0.427006	-0.395391	-0.390327	-0.38695	-0.405591	-0.454385	-0.460954	-0.461024	-0.44473	-0.44828	-0.450991	-0.471245	-0.44127	-0.431461	-0.468743	-0.404504	-0.377663	-0.392733	-0.388355	-0.380659	-0.378255	-0.390059	-0.380139	-0.339216	-0.338019	-0.352765	-0.353126	-0.351065	-0.38312	-0.393293	-0.4295	-0.412973	-0.391698	-0.383905	-0.41774	-0.439997	-0.414018	-0.430243	-0.424304	-0.459878	-0.470775	-0.48813	-0.476453	-0.456265	-0.444767	-0.449803
-0.359557	-0.351302	-0.373264	-0.334645	-0.364227	-0.409847	-0.320674	-0.373635	-0.387228	-0.435302	-0.466621	-0.482315	-0.471137	-0.476416	-0.471726	-0.482405	-0.450561	-0.440267	-0.464152	-0.469371	-0.396856	-0.414904	-0.382425	-0.401203	-0.370698	-0.363035	-0.374084	-0.355328	-0.334814	-0.338349	-0.332968	-0.378252	-0.378179	-0.410435	-0.418396	-0.385919	-0.402315	-0.413894	-0.455413	-0.448949	-0.42276	-0.433687	-0.458077	-0.417099	-0.472417	-0.484033	-0.477716	-0.464043	-0.459965	-0.453705
-0.43575	-0.372167	-0.344211	-0.331783	-0.348432	-0.368731	-0.314858	-0.310551	-0.361642	-0.389004	-0.429143	-0.491764	-0.486497	-0.48271	-0.452464	-0.457412	-0.463916	-0.43155	-0.424985	-0.419402	-0.397329	-0.412897	-0.403405	-0.382016	-0.397257	-0.358223	-0.354915	-0.328408	-0.341004	-0.30116	-0.323314	-0.354213	-0.395319	-0.386394	-0.410626	-0.402077	-0.418568	-0.449127	-0.45226	-0.465812	-0.462408	-0.459668	-0.440004	-0.480025	-0.490919	-0.485216	-0.488859	-0.468696	-0.476443	-0.451035
-0.361241	-0.37899	-0.322238	-0.355544	-0.339431	-0.341367	-0.322915	-0.348791	-0.39268	-0.385379	-0.428515	-0.465859	-0.445533	-0.455434	-0.464504	-0.446955	-0.452796	-0.448174	-0.407552	-0.390196	-0.387231	-0.37839	-0.400259	-0.396338	-0.3935	-0.406456	-0.3958	-0.331719	-0.334762	-0.312555	-0.350543	-0.365516	-0.406825	-0.414622	-0.425645	-0.446951	-0.456842	-0.475522	-0.453094	-0.467571	-0.475349	-0.462386	-0.450169	-0.484702	-0.463487	-0.477098	-0.503838	-0.465532	-0.464899	-0.462252
-0.360787	-0.375947	-0.350139	-0.350484	-0.36947	-0.326714	-0.336138	-0.368529	-0.370149	-0.416772	-0.433695	-0.422291	-0.410812	-0.450318	-0.435063	-0.410525	-0.415116	-0.428023	-0.410598	-0.378166	-0.379827	-0.352275	-0.331996	-0.374929	-0.385938	-0.385897	-0.386157	-0.365469	-0.32042	-0.311092	-0.365025	-0.346441	-0.382618	-0.441835	-0.425747	-0.443792	-0.430695	-0.448118	-0.46107	-0.484712	-0.479151	-0.465666	-0.455315	-0.472344	-0.462393	-0.448033	-0.475726	-0.470296	-0.458915	-0.461872
-0.337757	-0.306158	-0.352695	-0.377819	-0.356072	-0.383239	-0.369819	-0.343593	-0.392551	-0.401804	-0.403854	-0.426619	-0.440349	-0.462535	-0.417085	-0.420105	-0.385928	-0.409053	-0.408809	-0.414209	-0.369494	-0.346553	-0.364454	-0.392785	-0.379465	-0.394555	-0.406358	-0.390828	-0.349254	-0.327492	-0.327199	-0.34281	-0.396822	-0.419973	-0.430321	-0.443363	-0.435632	-0.434002	-0.470764	-0.453862	-0.428442	-0.437254	-0.465822	-0.453997	-0.474155	-0.467921	-0.464424	-0.458678	-0.472994	-0.451447
-0.317109	-0.335432	-0.355621	-0.420209	-0.410565	-0.405792	-0.387849	-0.378613	-0.386859	-0.404117	-0.44906	-0.44132	-0.457182	-0.450263	-0.427946	-0.39261	-0.394329	-0.370724	-0.361764	-0.365129	-0.399893	-0.341707	-0.372793	-0.400652	-0.39922	-0.364633	-0.356594	-0.339285	-0.295286	-0.324404	-0.360366	-0.369568	-0.380697	-0.418322	-0.449726	-0.428522	-0.430661	-0.432005	-0.409651	-0.404068	-0.411738	-0.457134	-0.467351	-0.458403	-0.4548	-0.457422	-0.451213	-0.460434	-0.450829	-0.4558
-0.333675	-0.35208	-0.353032	-0.344466	-0.421242	-0.443886	-0.409637	-0.436395	-0.378181	-0.408999	-0.428073	-0.439171	-0.428318	-0.432706	-0.428624	-0.394355	-0.372879	-0.32535	-0.34312	-0.374847	-0.346604	-0.357468	-0.403569	-0.391554	-0.40905	-0.375347	-0.33887	-0.30314	-0.320504	-0.314544	-0.338534	-0.365095	-0.413224	-0.400895	-0.438849	-0.423481	-0.446392	-0.453593	-0.440753	-0.413341	-0.415487	-0.402475	-0.455303	-0.443209	-0.438767	-0.416258	-0.433355	-0.473603	-0.482254	-0.474833
-0.337693	-0.332944	-0.350426	-0.382653	-0.359008	-0.38698	-0.408363	-0.393944	-0.407897	-0.426438	-0.421765	-0.435444	-0.443193	-0.476707	-0.417658	-0.369635	-0.38722	-0.339865	-0.322208	-0.311618	-0.333378	-0.354411	-0.367666	-0.364446	-0.385315	-0.3678	-0.369315	-0.321309	-0.289919	-0.310572	-0.336053	-0.390933	-0.392567	-0.386969	-0.441379	-0.440904	-0.451702	-0.443599	-0.450009	-0.442794	-0.443563	-0.417425	-0.421191	-0.459579	-0.44982	-0.433227	-0.445217	-0.468305	-0.492815	-0.500287
-0.315752	-0.353189	-0.369291	-0.404219	-0.375181	-0.412909	-0.379351	-0.373358	-0.384145	-0.427529	-0.437731	-0.409023	-0.460979	-0.505977	-0.461654	-0.417182	-0.365288	-0.348317	-0.344968	-0.336777	-0.355653	-0.316764	-0.376812	-0.371857	-0.404179	-0.37294	-0.32817	-0.312789	-0.329151	-0.318654	-0.338171	-0.368572	-0.378064	-0.41386	-0.433728	-0.436927	-0.430419	-0.443892	-0.446972	-0.447406	-0.439138	-0.415758	-0.453593	-0.457404	-0.465426	-0.42564	-0.436594	-0.458229	-0.492072	-0.476876
-0.342646	-0.352638	-0.376479	-0.408856	-0.430214	-0.429563	-0.403394	-0.433951	-0.411194	-0.415022	-0.430061	-0.420409	-0.465216	-0.467857	-0.442187	-0.41224	-0.401311	-0.417873	-0.378817	-0.345314	-0.32849	-0.323398	-0.354498	-0.366792	-0.359228	-0.333633	-0.347658	-0.325299	-0.321855	-0.342714	-0.373068	-0.404855	-0.412705	-0.434306	-0.471253	-0.444744	-0.449134	-0.456534	-0.471542	-0.456283	-0.460192	-0.418906	-0.432823	-0.438972	-0.415883	-0.420512	-0.47179	-0.47551	-0.484502	-0.482717
-0.351693	-0.360493	-0.353609	-0.421809	-0.416614	-0.455031	-0.432788	-0.429623	-0.395463	-0.429279	-0.426171	-0.454802	-0.481023	-0.446407	-0.449296	-0.409811	-0.430501	-0.446295	-0.412877	-0.371808	-0.333552	-0.31612	-0.380375	-0.385512	-0.340064	-0.342193	-0.336408	-0.3432	-0.342484	-0.372567	-0.380432	-0.412927	-0.454977	-0.478734	-0.477741	-0.488976	-0.447351	-0.461072	-0.476403	-0.470957	-0.448709	-0.421692	-0.441334	-0.43769	-0.445825	-0.440662	-0.49372	-0.487875	-0.497971	-0.471359
-0.403486	-0.376038	-0.383894	-0.413302	-0.430344	-0.463419	-0.431459	-0.434307	-0.441312	-0.432614	-0.463825	-0.489782	-0.469419	-0.481806	-0.486621	-0.465269	-0.43617	-0.445921	-0.439989	-0.378693	-0.362416	-0.364456	-0.362486	-0.400482	-0.370775	-0.341456	-0.330028	-0.349621	-0.32709	-0.360347	-0.420327	-0.402141	-0.450775	-0.475685	-0.481809	-0.455329	-0.452083	-0.434017	-0.46863	-0.441958	-0.408598	-0.401382	-0.419323	-0.422161	-0.456853	-0.474968	-0.496618	-0.492563	-0.46986	-0.474119
-0.433117	-0.406196	-0.424896	-0.420786	-0.426739	-0.471061	-0.437685	-0.468248	-0.472024	-0.440743	-0.476906	-0.504501	-0.529067	-0.510097	-0.487941	-0.482239	-0.439157	-0.425329	-0.422102	-0.396036	-0.365892	-0.353929	-0.334222	-0.352254	-0.388059	-0.366194	-0.337051	-0.369232	-0.349968	-0.350306	-0.434027	-0.416734	-0.439722	-0.469057	-0.473344	-0.471621	-0.446264	-0.451426	-0.451376	-0.404766	-0.374503	-0.404943	-0.394355	-0.436709	-0.470048	-0.482554	-0.490539	-0.471333	-0.458709	-0.471585
-0.430426	-0.396459	-0.41867	-0.408131	-0.406695	-0.43435	-0.440783	-0.473213	-0.473786	-0.427458	-0.461735	-0.469349	-0.533219	-0.504976	-0.542194	-0.45344	-0.423449	-0.411913	-0.405436	-0.401198	-0.371307	-0.331166	-0.323051	-0.361579	-0.347597	-0.365916	-0.355728	-0.357366	-0.392407	-0.391302	-0.406027	-0.422254	-0.442804	-0.478233	-0.446066	-0.452978	-0.431724	-0.434647	-0.428394	-0.397811	-0.414609	-0.415824	-0.41778	-0.45508	-0.465356	-0.499664	-0.472405	-0.463164	-0.461749	-0.468998
-0.419144	-0.438064	-0.413899	-0.439603	-0.415961	-0.364493	-0.432702	-0.442286	-0.449649	-0.433648	-0.443001	-0.472662	-0.520193	-0.506656	-0.515168	-0.467211	-0.413136	-0.383321	-0.413987	-0.363479	-0.362157	-0.3409	-0.368673	-0.346529	-0.38706	-0.365961	-0.390413	-0.395735	-0.404425	-0.444466	-0.434671	-0.433977	-0.425272	-0.446222	-0.467678	-0.488735	-0.458425	-0.405905	-0.427253	-0.430165	-0.401304	-0.430235	-0.461606	-0.472222	-0.485624	-0.510223	-0.515177	-0.498017	-0.486742	-0.471537
-0.45889	-0.464729	-0.421512	-0.427888	-0.411374	-0.34783	-0.402468	-0.437636	-0.469473	-0.468383	-0.479465	-0.471741	-0.479952	-0.513008	-0.499271	-0.448904	-0.41404	-0.400822	-0.360511	-0.377226	-0.3373	-0.339102	-0.377055	-0.416857	-0.38791	-0.41188	-0.400537	-0.412853	-0.439545	-0.437331	-0.45504	-0.421046	-0.444716	-0.442209	-0.482558	-0.458233	-0.440382	-0.415385	-0.41406	-0.410555	-0.410048	-0.475888	-0.479382	-0.47331	-0.479716	-0.512177	-0.530547	-0.530308	-0.488646	-0.447427
-0.480303	-0.434512	-0.440591	-0.467338	-0.422912	-0.422978	-0.371132	-0.468599	-0.471283	-0.460076	-0.475452	-0.463862	-0.480394	-0.498897	-0.492025	-0.458356	-0.401401	-0.422822	-0.400535	-0.357736	-0.392726	-0.377029	-0.38952	-0.397375	-0.398418	-0.421867	-0.400001	-0.410075	-0.429878	-0.422203	-0.438384	-0.413343	-0.44337	-0.416594	-0.448261	-0.462867	-0.455166	-0.439891	-0.432559	-0.430325	-0.431926	-0.490378	-0.510898	-0.451882	-0.48201	-0.495691	-0.492273	-0.523819	-0.468026	-0.452784
-0.487656	-0.432806	-0.447442	-0.462954	-0.465562	-0.439951	-0.430295	-0.491043	-0.479227	-0.491175	-0.480518	-0.473443	-0.438319	-0.482415	-0.485739	-0.460359	-0.376124	-0.390827	-0.413495	-0.41992	-0.41906	-0.429607	-0.427308	-0.394208	-0.389659	-0.359715	-0.411675	-0.398752	-0.470987	-0.445459	-0.456881	-0.42443	-0.430113	-0.459027	-0.448388	-0.50115	-0.491314	-0.486582	-0.460078	-0.441012	-0.469779	-0.482579	-0.476724	-0.45848	-0.449955	-0.466633	-0.468885	-0.478315	-0.482524	-0.472808
-0.496526	-0.460728	-0.447311	-0.413185	-0.479434	-0.483289	-0.502793	-0.47924	-0.483385	-0.455907	-0.441077	-0.458587	-0.457486	-0.46515	-0.465638	-0.428969	-0.377657	-0.389086	-0.421022	-0.427797	-0.449673	-0.435106	-0.419332	-0.389894	-0.334136	-0.339434	-0.411094	-0.437894	-0.476459	-0.484646	-0.46672	-0.451423	-0.432722	-0.42147	-0.446896	-0.481099	-0.489818	-0.453241	-0.461568	-0.474029	-0.476703	-0.482791	-0.46443	-0.476671	-0.445795	-0.483931	-0.44164	-0.476597	-0.493486	-0.492026
-0.492319	-0.456018	-0.434953	-0.419684	-0.458166	-0.48604	-0.485676	-0.49335	-0.498509	-0.504308	-0.462064	-0.492784	-0.501627	-0.498517	-0.475328	-0.45856	-0.40808	-0.429635	-0.385375	-0.454726	-0.451002	-0.42794	-0.418509	-0.405144	-0.4122	-0.383949	-0.432979	-0.454154	-0.46818	-0.486689	-0.45199	-0.435318	-0.417173	-0.433046	-0.434961	-0.45427	-0.467345	-0.445345	-0.471298	-0.479125	-0.471857	-0.480281	-0.458601	-0.446905	-0.459675	-0.478209	-0.480312	-0.479653	-0.502231	-0.509809
-0.492796	-0.466447	-0.446135	-0.400904	-0.410749	-0.455257	-0.48164	-0.499871	-0.538776	-0.531473	-0.486674	-0.496829	-0.515283	-0.511349	-0.505273	-0.493201	-0.459493	-0.457308	-0.424734	-0.421059	-0.410372	-0.412606	-0.450207	-0.421268	-0.435467	-0.428223	-0.447799	-0.464856	-0.476433	-0.494442	-0.4992	-0.465686	-0.448494	-0.465855	-0.417936	-0.460665	-0.448805	-0.479214	-0.494913	-0.473678	-0.448168	-0.465803	-0.453754	-0.45208	-0.470341	-0.468815	-0.488023	-0.500522	-0.523114	-0.512742
-0.499416	-0.440343	-0.443111	-0.446868	-0.400775	-0.446208	-0.466316	-0.452543	-0.556423	-0.560762	-0.502012	-0.504682	-0.517701	-0.494839	-0.499662	-0.49345	-0.494781	-0.472254	-0.41509	-0.43725	-0.417864	-0.398782	-0.405779	-0.414983	-0.444134	-0.473532	-0.493507	-0.489462	-0.488458	-0.4894	-0.485156	-0.483086	-0.449755	-0.460267	-0.466627	-0.498893	-0.507577	-0.536368	-0.520066	-0.481258	-0.46578	-0.445219	-0.455776	-0.478425	-0.464288	-0.477081	-0.47851	-0.505083	-0.522516	-0.506948
-0.495168	-0.452265	-0.433464	-0.438601	-0.414935	-0.415772	-0.441034	-0.445228	-0.486915	-0.52163	-0.523367	-0.532855	-0.508847	-0.528682	-0.50995	-0.495551	-0.464647	-0.459556	-0.422758	-0.431379	-0.41331	-0.391409	-0.393862	-0.430176	-0.45868	-0.462482	-0.495758	-0.503699	-0.51648	-0.505087	-0.480294	-0.489644	-0.444384	-0.458582	-0.461829	-0.517053	-0.53943	-0.503265	-0.49635	-0.510286	-0.477201	-0.481191	-0.496775	-0.503288	-0.524956	-0.514098	-0.508533	-0.52228	-0.523532	-0.541726
-0.4727	-0.510039	-0.491909	-0.438347	-0.397388	-0.386956	-0.467512	-0.481768	-0.502618	-0.547928	-0.52205	-0.50944	-0.520313	-0.51607	-0.532976	-0.506236	-0.48064	-0.458637	-0.430996	-0.436494	-0.398004	-0.405518	-0.4259	-0.481889	-0.481477	-0.460292	-0.46069	-0.503589	-0.517177	-0.548953	-0.529148	-0.523391	-0.495778	-0.473151	-0.448871	-0.453696	-0.507208	-0.498381	-0.515236	-0.502764	-0.477794	-0.537054	-0.497509	-0.547733	-0.564353	-0.53425	-0.512945	-0.486448	-0.555106	-0.554757
-0.527287	-0.470822	-0.481966	-0.474536	-0.43458	-0.447374	-0.461142	-0.488193	-0.476935	-0.507388	-0.516894	-0.489612	-0.486421	-0.517995	-0.529783	-0.521305	-0.488896	-0.443294	-0.435685	-0.422003	-0.419645	-0.430708	-0.492542	-0.499352	-0.508244	-0.521963	-0.477681	-0.473103	-0.478456	-0.473574	-0.514947	-0.521255	-0.489384	-0.535623	-0.50466	-0.474528	-0.508492	-0.502237	-0.497914	-0.482716	-0.504346	-0.500344	-0.528101	-0.556032	-0.56157	-0.557761	-0.530747	-0.504096	-0.530985	-0.547934
-0.490322	-0.501602	-0.483528	-0.445641	-0.441097	-0.411418	-0.424915	-0.440942	-0.503978	-0.516067	-0.521522	-0.541643	-0.497335	-0.455045	-0.476639	-0.454517	-0.471126	-0.437979	-0.438019	-0.461083	-0.419826	-0.42914	-0.488992	-0.50207	-0.52702	-0.535799	-0.519168	-0.512937	-0.490123	-0.473296	-0.49544	-0.51479	-0.490159	-0.545936	-0.538834	-0.532472	-0.517207	-0.50659	-0.485449	-0.4801	-0.492749	-0.499199	-0.534031	-0.558539	-0.575367	-0.567939	-0.548276	-0.554166	-0.538259	-0.557781
-0.466685	-0.484322	-0.444967	-0.425348	-0.400183	-0.409983	-0.400294	-0.430933	-0.455112	-0.507412	-0.509664	-0.485011	-0.469772	-0.430061	-0.440987	-0.487877	-0.45957	-0.469302	-0.486624	-0.475446	-0.481609	-0.457416	-0.496779	-0.487489	-0.533313	-0.576293	-0.555925	-0.552627	-0.500482	-0.486739	-0.491965	-0.528393	-0.530686	-0.571103	-0.576754	-0.545944	-0.546745	-0.510228	-0.51466	-0.513976	-0.489783	-0.510975	-0.555026	-0.577124	-0.58906	-0.577082	-0.561684	-0.561192	-0.566146	-0.550904
-0.421605	-0.466142	-0.468683	-0.431877	-0.391178	-0.425232	-0.422444	-0.400416	-0.448163	-0.496709	-0.464316	-0.451923	-0.455512	-0.390216	-0.449406	-0.436963	-0.473482	-0.489355	-0.497026	-0.510075	-0.476848	-0.477986	-0.461668	-0.493761	-0.51056	-0.548251	-0.558751	-0.543743	-0.526876	-0.495999	-0.504283	-0.569964	-0.572131	-0.576505	-0.57531	-0.599214	-0.548775	-0.52567	-0.540026	-0.550931	-0.512219	-0.533452	-0.582937	-0.578538	-0.59655	-0.599562	-0.576501	-0.5736	-0.55128	-0.566938
-0.443779	-0.483005	-0.492718	-0.430627	-0.418233	-0.399112	-0.420644	-0.417394	-0.470104	-0.516669	-0.454587	-0.416175	-0.404486	-0.384604	-0.442294	-0.475156	-0.473164	-0.507154	-0.52321	-0.514032	-0.468558	-0.463443	-0.490409	-0.512378	-0.54866	-0.560093	-0.540871	-0.533918	-0.531906	-0.508339	-0.549071	-0.561625	-0.563325	-0.568072	-0.568278	-0.52182	-0.532035	-0.545296	-0.566324	-0.584193	-0.57308	-0.576846	-0.560195	-0.593003	-0.572642	-0.590815	-0.580858	-0.579939	-0.579378	-0.577843
-0.480916	-0.508018	-0.48371	-0.430019	-0.493796	-0.462279	-0.44546	-0.4515	-0.496903	-0.488096	-0.448892	-0.391015	-0.383616	-0.378047	-0.434538	-0.489575	-0.481197	-0.49424	-0.521044	-0.473324	-0.455184	-0.474886	-0.496728	-0.527669	-0.536178	-0.545373	-0.534631	-0.526336	-0.528312	-0.545762	-0.531587	-0.548748	-0.556863	-0.584797	-0.562694	-0.544182	-0.54596	-0.56304	-0.581887	-0.57189	-0.564111	-0.565561	-0.575119	-0.585031	-0.576149	-0.599398	-0.610483	-0.591839	-0.61159	-0.588433
-0.525027	-0.533155	-0.513578	-0.465971	-0.481276	-0.494308	-0.456227	-0.417808	-0.408991	-0.391514	-0.399912	-0.41461	-0.397638	-0.387999	-0.448552	-0.491416	-0.471164	-0.508808	-0.493657	-0.468186	-0.432402	-0.463338	-0.523822	-0.542548	-0.515421	-0.499562	-0.520387	-0.503121	-0.506416	-0.508877	-0.523717	-0.565727	-0.560202	-0.571957	-0.563934	-0.554951	-0.590712	-0.575642	-0.578878	-0.59033	-0.54904	-0.550696	-0.547899	-0.583333	-0.577675	-0.593625	-0.604021	-0.621034	-0.613534	-0.578147
-0.501188	-0.441505	-0.46773	-0.453886	-0.475449	-0.453362	-0.433344	-0.434143	-0.445338	-0.406119	-0.400332	-0.388916	-0.355772	-0.366824	-0.436394	-0.464645	-0.464222	-0.483396	-0.434184	-0.417841	-0.459457	-0.492009	-0.496883	-0.539094	-0.566462	-0.514542	-0.502063	-0.49448	-0.504484	-0.491652	-0.541775	-0.53976	-0.556682	-0.573546	-0.540144	-0.612192	-0.606585	-0.605116	-0.591204	-0.547579	-0.561452	-0.553441	-0.5664	-0.573614	-0.602309	-0.574862	-0.544529	-0.566308	-0.58265	-0.563604
-0.505686	-0.448319	-0.467268	-0.450308	-0.429492	-0.452517	-0.427229	-0.409963	-0.420484	-0.388006	-0.352025	-0.35247	-0.355592	-0.368623	-0.429718	-0.457715	-0.505313	-0.487514	-0.478055	-0.455993	-0.482727	-0.513518	-0.518112	-0.53827	-0.554624	-0.563272	-0.518234	-0.503963	-0.496685	-0.504492	-0.524563	-0.548713	-0.581421	-0.566576	-0.527324	-0.595314	-0.630254	-0.624057	-0.600983	-0.582418	-0.56707	-0.565491	-0.599264	-0.589561	-0.585234	-0.567905	-0.552771	-0.531578	-0.5146	-0.539654
-0.492352	-0.470273	-0.482789	-0.492171	-0.422258	-0.4536	-0.430791	-0.391716	-0.424418	-0.382934	-0.393133	-0.375557	-0.394614	-0.410504	-0.452867	-0.503843	-0.492602	-0.479436	-0.48808	-0.45746	-0.46907	-0.502672	-0.489331	-0.516293	-0.551284	-0.534326	-0.513432	-0.494663	-0.503249	-0.524147	-0.52057	-0.510612	-0.534187	-0.531393	-0.53493	-0.569206	-0.61189	-0.61071	-0.595697	-0.576235	-0.558138	-0.555524	-0.570944	-0.588901	-0.557805	-0.543892	-0.521527	-0.495293	-0.510686	-0.516232
-0.468684	-0.50597	-0.525647	-0.467756	-0.478036	-0.491665	-0.456807	-0.441866	-0.448559	-0.393148	-0.407664	-0.423569	-0.397183	-0.42338	-0.45724	-0.488651	-0.496882	-0.491789	-0.473553	-0.475419	-0.495839	-0.498403	-0.475801	-0.499949	-0.527993	-0.520178	-0.473116	-0.525854	-0.532641	-0.535998	-0.533523	-0.522856	-0.523949	-0.489448	-0.510113	-0.566289	-0.566789	-0.56241	-0.567475	-0.537236	-0.539897	-0.540461	-0.556408	-0.576783	-0.558243	-0.503306	-0.506108	-0.476289	-0.482774	-0.49807
-0.435968	-0.520438	-0.552986	-0.511092	-0.496754	-0.463487	-0.454708	-0.467477	-0.422549	-0.431743	-0.440342	-0.450829	-0.432457	-0.443717	-0.45838	-0.465734	-0.454216	-0.509105	-0.510794	-0.523828	-0.494644	-0.490619	-0.467322	-0.515614	-0.522488	-0.469372	-0.452678	-0.442058	-0.529788	-0.543641	-0.526234	-0.506654	-0.523914	-0.530268	-0.524536	-0.512161	-0.526694	-0.524353	-0.552082	-0.513792	-0.512441	-0.556912	-0.571733	-0.564775	-0.528783	-0.475057	-0.431395	-0.442086	-0.449705	-0.432539
-0.463726	-0.50042	-0.528498	-0.510498	-0.526338	-0.491527	-0.48909	-0.473515	-0.470484	-0.460608	-0.504799	-0.489579	-0.455477	-0.45492	-0.471191	-0.49488	-0.499005	-0.543037	-0.499104	-0.480576	-0.50208	-0.489847	-0.491166	-0.488411	-0.51663	-0.48463	-0.434775	-0.419553	-0.513126	-0.534135	-0.525255	-0.555585	-0.532032	-0.495847	-0.504428	-0.504587	-0.488901	-0.488677	-0.560829	-0.523351	-0.517687	-0.528883	-0.520367	-0.517249	-0.475887	-0.426144	-0.440558	-0.428688	-0.443133	-0.416882
-0.525973	-0.507389	-0.507687	-0.534261	-0.539786	-0.549046	-0.528789	-0.498265	-0.480994	-0.45648	-0.476129	-0.474728	-0.491442	-0.463873	-0.47379	-0.461637	-0.485578	-0.51174	-0.504717	-0.521061	-0.511046	-0.498511	-0.505905	-0.504066	-0.49034	-0.45398	-0.436874	-0.418468	-0.480618	-0.512897	-0.524917	-0.551869	-0.511412	-0.504451	-0.486817	-0.485887	-0.494037	-0.503884	-0.520373	-0.519395	-0.499504	-0.501029	-0.488311	-0.48783	-0.46042	-0.447859	-0.420575	-0.444213	-0.443596	-0.425583
-0.531791	-0.487022	-0.545966	-0.553412	-0.57467	-0.580987	-0.548228	-0.487713	-0.514631	-0.49823	-0.520542	-0.473561	-0.471697	-0.475338	-0.457769	-0.508237	-0.520298	-0.506143	-0.487933	-0.509852	-0.513829	-0.517647	-0.493306	-0.472719	-0.506369	-0.458292	-0.488441	-0.469701	-0.464383	-0.509626	-0.484574	-0.4962	-0.491591	-0.4346	-0.471628	-0.468635	-0.43999	-0.468016	-0.512338	-0.480117	-0.455168	-0.473273	-0.43435	-0.473913	-0.423195	-0.424018	-0.427673	-0.441408	-0.430295	-0.449078
-0.529588	-0.504468	-0.517945	-0.528556	-0.546169	-0.546879	-0.543387	-0.550704	-0.56134	-0.564336	-0.603494	-0.508643	-0.501127	-0.45898	-0.46964	-0.524457	-0.52387	-0.508215	-0.477383	-0.49352	-0.497815	-0.470399	-0.500451	-0.506405	-0.463992	-0.466635	-0.437846	-0.4367	-0.463673	-0.471369	-0.452161	-0.469838	-0.475335	-0.484991	-0.43912	-0.432402	-0.415837	-0.424469	-0.44405	-0.452537	-0.396091	-0.400312	-0.422812	-0.434679	-0.415505	-0.447808	-0.46918	-0.455714	-0.468476	-0.432596
-0.476804	-0.508419	-0.552391	-0.540159	-0.538675	-0.56266	-0.560827	-0.583408	-0.53746	-0.560808	-0.570736	-0.533219	-0.530445	-0.500149	-0.478926	-0.495929	-0.522834	-0.555686	-0.541618	-0.533138	-0.547723	-0.497421	-0.474339	-0.461776	-0.457606	-0.449852	-0.427641	-0.441935	-0.447162	-0.458252	-0.43569	-0.434808	-0.466301	-0.477116	-0.446042	-0.422059	-0.42883	-0.42972	-0.450473	-0.451551	-0.426524	-0.408814	-0.413553	-0.423513	-0.412279	-0.41512	-0.427861	-0.440426	-0.449007	-0.46583
-0.491974	-0.54343	-0.558947	-0.608118	-0.590582	-0.568023	-0.622146	-0.582536	-0.55251	-0.567779	-0.594107	-0.533679	-0.559018	-0.539775	-0.500003	-0.49938	-0.527904	-0.535059	-0.527047	-0.532882	-0.538091	-0.51214	-0.499908	-0.481741	-0.44547	-0.437425	-0.447232	-0.462648	-0.447616	-0.434337	-0.461093	-0.452113	-0.434942	-0.439115	-0.420085	-0.443012	-0.46005	-0.430642	-0.427152	-0.433277	-0.453263	-0.417811	-0.429859	-0.415626	-0.424386	-0.393073	-0.404798	-0.446265	-0.451472	-0.43686
-0.544546	-0.552667	-0.603117	-0.62203	-0.607582	-0.590828	-0.614026	-0.604678	-0.572987	-0.593567	-0.601471	-0.562371	-0.573803	-0.564623	-0.512594	-0.519578	-0.526471	-0.575646	-0.537583	-0.537111	-0.56508	-0.529297	-0.492657	-0.514484	-0.48001	-0.453649	-0.464152	-0.455767	-0.415123	-0.443336	-0.43441	-0.443625	-0.448094	-0.445194	-0.446037	-0.436954	-0.442201	-0.435568	-0.42119	-0.415972	-0.436459	-0.44507	-0.446441	-0.443485	-0.442946	-0.428676	-0.448274	-0.455496	-0.448302	-0.46344
-0.646211	-0.633072	-0.636532	-0.626573	-0.645877	-0.627419	-0.622683	-0.593077	-0.575237	-0.576099	-0.598155	-0.595106	-0.584678	-0.600306	-0.560471	-0.557099	-0.564894	-0.558772	-0.517558	-0.516704	-0.517679	-0.529786	-0.539073	-0.511987	-0.516924	-0.482583	-0.50333	-0.484304	-0.455261	-0.435756	-0.454717	-0.430957	-0.455147	-0.425005	-0.42786	-0.437671	-0.4536	-0.424385	-0.399826	-0.420364	-0.404138	-0.390846	-0.439951	-0.449189	-0.433362	-0.432342	-0.420988	-0.44579	-0.473093	-0.457304
-0.601752	-0.619912	-0.626437	-0.63166	-0.640896	-0.614481	-0.578001	-0.555414	-0.593499	-0.58108	-0.597264	-0.606764	-0.610826	-0.603932	-0.568354	-0.588511	-0.601436	-0.583602	-0.502409	-0.527274	-0.54965	-0.499699	-0.529022	-0.492978	-0.48306	-0.479857	-0.478384	-0.483435	-0.438556	-0.431128	-0.442717	-0.453685	-0.436675	-0.418025	-0.420237	-0.414399	-0.451741	-0.419489	-0.397663	-0.396567	-0.424635	-0.440366	-0.410994	-0.419209	-0.389342	-0.401849	-0.432423	-0.448187	-0.483725	-0.439472
-0.605541	-0.573204	-0.576241	-0.607937	-0.584167	-0.559419	-0.579571	-0.569048	-0.581305	-0.576276	-0.588103	-0.600568	-0.634227	-0.611046	-0.605246	-0.638682	-0.622351	-0.58767	-0.583372	-0.559282	-0.568547	-0.538805	-0.544452	-0.502441	-0.454766	-0.440382	-0.476585	-0.437775	-0.454063	-0.457999	-0.462362	-0.473381	-0.452661	-0.431125	-0.437635	-0.483583	-0.454598	-0.440124	-0.400144	-0.408824	-0.462451	-0.469852	-0.420239	-0.385747	-0.401674	-0.441292	-0.450473	-0.456593	-0.468177	-0.42374
-0.623318	-0.558545	-0.595776	-0.548181	-0.558035	-0.54875	-0.537437	-0.555822	-0.614885	-0.622229	-0.60008	-0.612093	-0.644593	-0.650948	-0.618734	-0.627636	-0.604115	-0.607088	-0.566306	-0.566528	-0.582039	-0.549685	-0.522969	-0.512855	-0.445821	-0.460076	-0.445815	-0.465663	-0.451845	-0.469249	-0.478805	-0.50109	-0.507453	-0.481044	-0.465014	-0.496896	-0.483953	-0.432521	-0.40652	-0.436927	-0.44718	-0.439467	-0.395706	-0.418044	-0.402041	-0.424733	-0.479683	-0.479293	-0.484795	-0.434354
-0.62063	-0.591751	-0.612606	-0.568498	-0.582844	-0.573799	-0.553065	-0.553603	-0.584098	-0.581717	-0.581064	-0.634784	-0.617894	-0.657031	-0.666003	-0.653623	-0.625885	-0.604314	-0.596915	-0.603142	-0.596321	-0.592655	-0.541011	-0.500886	-0.439225	-0.46637	-0.441757	-0.451503	-0.460768	-0.462903	-0.477121	-0.487382	-0.484637	-0.502474	-0.495283	-0.478878	-0.472101	-0.447254	-0.463898	-0.444559	-0.454241	-0.414989	-0.376503	-0.402249	-0.39825	-0.46041	-0.488959	-0.520751	-0.485743	-0.466325
-0.654663	-0.587935	-0.593187	-0.552363	-0.561408	-0.583197	-0.564749	-0.584861	-0.582607	-0.575724	-0.596879	-0.618388	-0.625636	-0.657859	-0.699312	-0.670964	-0.661961	-0.63261	-0.605233	-0.626043	-0.604717	-0.594247	-0.566194	-0.524933	-0.498195	-0.443536	-0.479465	-0.510776	-0.473012	-0.483702	-0.448726	-0.479409	-0.467344	-0.493884	-0.523479	-0.525111	-0.49403	-0.475709	-0.506177	-0.491637	-0.45728	-0.433381	-0.413159	-0.455786	-0.448382	-0.446452	-0.488496	-0.523308	-0.472923	-0.461974
-0.652068	-0.620529	-0.562333	-0.532682	-0.543584	-0.574808	-0.562959	-0.552496	-0.565146	-0.549348	-0.603721	-0.624324	-0.656937	-0.67006	-0.689825	-0.670526	-0.66224	-0.656563	-0.635496	-0.653531	-0.616118	-0.599681	-0.593073	-0.566561	-0.54594	-0.49941	-0.491501	-0.5021	-0.488676	-0.486853	-0.481983	-0.467391	-0.454291	-0.485326	-0.499103	-0.524112	-0.513727	-0.49342	-0.478454	-0.437988	-0.4652	-0.462282	-0.431082	-0.485689	-0.497183	-0.464049	-0.504	-0.47147	-0.470921	-0.471596
-0.608245	-0.625164	-0.610952	-0.558338	-0.518797	-0.511307	-0.497939	-0.570808	-0.540726	-0.553271	-0.557171	-0.605181	-0.619039	-0.662927	-0.70976	-0.691522	-0.655885	-0.632637	-0.647986	-0.658046	-0.633565	-0.61157	-0.598902	-0.606465	-0.577544	-0.544311	-0.554746	-0.498283	-0.542503	-0.486221	-0.488613	-0.473174	-0.47402	-0.539654	-0.500627	-0.489252	-0.479616	-0.472979	-0.481398	-0.475873	-0.463601	-0.480498	-0.498992	-0.461577	-0.48871	-0.481845	-0.474509	-0.486697	-0.478261	-0.499548
-0.595117	-0.576616	-0.573411	-0.564515	-0.532682	-0.524719	-0.517074	-0.534052	-0.543945	-0.523201	-0.563771	-0.599949	-0.629269	-0.675824	-0.680108	-0.62242	-0.642189	-0.645351	-0.612419	-0.62995	-0.606135	-0.615293	-0.586837	-0.602821	-0.568833	-0.586481	-0.572367	-0.547492	-0.559202	-0.530116	-0.518368	-0.52202	-0.530082	-0.510605	-0.513145	-0.53792	-0.50059	-0.48485	-0.467998	-0.493252	-0.498811	-0.483697	-0.490314	-0.489277	-0.492887	-0.484575	-0.478904	-0.506271	-0.502606	-0.493323
-0.571399	-0.547317	-0.510623	-0.542223	-0.502021	-0.510193	-0.534515	-0.520641	-0.525857	-0.531833	-0.569818	-0.591974	-0.636811	-0.646157	-0.640666	-0.637956	-0.635562	-0.607161	-0.606079	-0.61152	-0.594133	-0.595269	-0.608613	-0.594725	-0.593973	-0.604018	-0.558317	-0.559265	-0.571639	-0.579621	-0.536878	-0.543231	-0.54892	-0.535222	-0.540334	-0.531328	-0.519147	-0.509233	-0.534197	-0.483562	-0.498758	-0.510471	-0.469401	-0.474467	-0.505885	-0.51044	-0.520557	-0.50916	-0.518579	-0.515956
-0.601546	-0.58196	-0.54124	-0.570486	-0.569522	-0.525549	-0.549649	-0.527187	-0.549979	-0.567356	-0.594836	-0.597193	-0.612665	-0.627023	-0.611771	-0.611954	-0.625136	-0.633942	-0.598171	-0.590149	-0.557416	-0.584778	-0.588102	-0.598296	-0.561702	-0.562557	-0.545241	-0.583892	-0.593013	-0.584812	-0.589251	-0.56881	-0.589519	-0.556335	-0.530577	-0.538553	-0.542906	-0.538143	-0.566832	-0.527539	-0.522357	-0.524299	-0.540184	-0.492335	-0.497123	-0.514995	-0.522571	-0.513505	-0.528177	-0.510798
-0.628048	-0.608639	-0.629783	-0.63195	-0.631696	-0.605029	-0.550187	-0.557829	-0.609669	-0.592815	-0.599557	-0.586284	-0.60722	-0.601986	-0.629746	-0.591024	-0.654779	-0.624698	-0.592558	-0.57974	-0.558777	-0.536006	-0.570999	-0.59599	-0.563456	-0.562666	-0.56806	-0.619277	-0.619729	-0.595188	-0.608635	-0.601619	-0.599073	-0.586811	-0.578763	-0.552993	-0.563776	-0.551997	-0.563231	-0.548778	-0.5258	-0.540574	-0.535922	-0.531665	-0.498858	-0.511888	-0.499723	-0.529743	-0.526002	-0.493173
-0.642629	-0.644953	-0.645459	-0.628601	-0.633887	-0.595139	-0.593504	-0.575079	-0.594546	-0.625619	-0.62004	-0.623662	-0.628393	-0.639188	-0.645715	-0.642538	-0.650359	-0.613665	-0.610309	-0.614974	-0.606772	-0.583526	-0.563047	-0.585445	-0.58252	-0.586222	-0.589404	-0.625603	-0.613562	-0.598088	-0.615873	-0.610531	-0.589824	-0.569694	-0.614084	-0.592832	-0.572121	-0.584086	-0.584379	-0.57339	-0.545404	-0.50615	-0.534743	-0.515064	-0.505718	-0.493942	-0.517564	-0.52756	-0.508459	-0.490941
-0.647198	-0.665446	-0.64887	-0.637715	-0.65981	-0.619857	-0.632511	-0.566413	-0.586346	-0.604327	-0.627524	-0.620197	-0.634078	-0.66558	-0.637206	-0.62964	-0.619171	-0.634822	-0.601947	-0.630723	-0.616308	-0.5858	-0.63042	-0.632722	-0.636369	-0.62318	-0.601285	-0.592729	-0.607739	-0.607329	-0.655022	-0.606713	-0.602023	-0.586344	-0.601302	-0.596213	-0.55105	-0.552292	-0.543955	-0.561499	-0.562713	-0.52673	-0.549089	-0.545796	-0.530274	-0.520724	-0.514815	-0.524811	-0.514714	-0.503006
-0.624315	-0.673748	-0.675502	-0.635445	-0.619336	-0.59809	-0.603495	-0.610217	-0.587781	-0.612037	-0.619714	-0.602649	-0.630732	-0.613928	-0.65645	-0.639026	-0.620812	-0.611783	-0.616921	-0.613697	-0.65609	-0.621349	-0.627214	-0.66389	-0.637761	-0.630305	-0.60116	-0.602636	-0.604734	-0.617721	-0.645543	-0.646755	-0.603601	-0.588864	-0.608454	-0.589229	-0.55713	-0.560297	-0.57714	-0.558454	-0.567129	-0.589145	-0.556479	-0.558003	-0.547238	-0.537597	-0.537076	-0.53334	-0.515687	-0.496034
-0.642817	-0.676006	-0.681316	-0.653985	-0.643796	-0.637144	-0.604498	-0.597704	-0.596388	-0.583553	-0.61788	-0.638447	-0.666451	-0.660184	-0.670389	-0.669558	-0.654358	-0.627808	-0.631897	-0.64732	-0.647751	-0.667883	-0.654481	-0.654463	-0.643937	-0.649387	-0.64855	-0.623005	-0.586763	-0.631971	-0.646673	-0.632266	-0.646614	-0.602797	-0.617438	-0.622271	-0.584839	-0.557372	-0.583145	-0.572378	-0.558894	-0.58145	-0.579695	-0.56718	-0.581247	-0.528286	-0.526399	-0.534982	-0.521671	-0.505649
-0.620696	-0.634319	-0.670951	-0.671324	-0.661537	-0.639131	-0.595805	-0.573411	-0.571555	-0.579318	-0.580433	-0.611684	-0.673319	-0.642368	-0.662362	-0.647802	-0.630035	-0.637778	-0.635316	-0.614341	-0.616152	-0.622872	-0.671753	-0.674125	-0.640763	-0.659788	-0.631872	-0.623079	-0.603345	-0.614559	-0.667596	-0.633093	-0.590327	-0.603602	-0.586333	-0.580266	-0.56335	-0.546123	-0.526863	-0.541873	-0.540293	-0.547407	-0.578936	-0.589964	-0.553536	-0.56791	-0.558956	-0.536568	-0.516355	-0.515437
-0.645835	-0.664429	-0.667393	-0.702159	-0.675072	-0.638621	-0.614944	-0.569698	-0.595377	-0.590038	-0.616721	-0.602779	-0.645749	-0.684562	-0.638842	-0.612688	-0.62293	-0.612209	-0.643031	-0.635298	-0.62586	-0.616326	-0.644903	-0.689868	-0.665656	-0.644739	-0.630338	-0.650356	-0.612971	-0.633456	-0.665225	-0.629405	-0.592816	-0.596137	-0.555277	-0.572846	-0.550495	-0.536481	-0.561619	-0.525018	-0.52996	-0.51944	-0.553975	-0.563848	-0.546256	-0.547194	-0.54023	-0.545524	-0.544685	-0.554733
-0.639088	-0.660041	-0.651297	-0.677148	-0.639465	-0.584951	-0.586263	-0.593567	-0.572184	-0.607128	-0.623753	-0.615191	-0.615606	-0.64599	-0.657575	-0.628651	-0.629092	-0.631101	-0.658457	-0.663973	-0.625135	-0.598072	-0.621018	-0.619303	-0.659328	-0.664646	-0.6552	-0.652104	-0.651888	-0.663969	-0.647605	-0.627344	-0.612757	-0.579769	-0.600233	-0.575552	-0.531861	-0.536496	-0.534	-0.574699	-0.537272	-0.544252	-0.550738	-0.527322	-0.533455	-0.566815	-0.546495	-0.54481	-0.565324	-0.532714
-0.656469	-0.678649	-0.675611	-0.670809	-0.681134	-0.652491	-0.590753	-0.565238	-0.563776	-0.5847	-0.598364	-0.591413	-0.624153	-0.622152	-0.619793	-0.631134	-0.64946	-0.647428	-0.6423	-0.66778	-0.646746	-0.615917	-0.597153	-0.580419	-0.634135	-0.665303	-0.655873	-0.63355	-0.596588	-0.61734	-0.628549	-0.640184	-0.610717	-0.602514	-0.590531	-0.554878	-0.548106	-0.549497	-0.553891	-0.567414	-0.561665	-0.560203	-0.539806	-0.52344	-0.528687	-0.542985	-0.559719	-0.511655	-0.548864	-0.555538
-0.685927	-0.711497	-0.720309	-0.699145	-0.661254	-0.654158	-0.638144	-0.568148	-0.591488	-0.55431	-0.576214	-0.599863	-0.618451	-0.613021	-0.584892	-0.601098	-0.662407	-0.646492	-0.643823	-0.665104	-0.658704	-0.637239	-0.618784	-0.595539	-0.637923	-0.670667	-0.668267	-0.629392	-0.630452	-0.594408	-0.630188	-0.648834	-0.60812	-0.629602	-0.598022	-0.560657	-0.545708	-0.54233	-0.568742	-0.569578	-0.557704	-0.563731	-0.556399	-0.536985	-0.516113	-0.549581	-0.571874	-0.56529	-0.557504	-0.58583
-0.658565	-0.691802	-0.662226	-0.672614	-0.623284	-0.629035	-0.611699	-0.620433	-0.610918	-0.576719	-0.574662	-0.56726	-0.603646	-0.634376	-0.605238	-0.608433	-0.620211	-0.597647	-0.593323	-0.61231	-0.615134	-0.646113	-0.635342	-0.63727	-0.648051	-0.676535	-0.672127	-0.675998	-0.632992	-0.596683	-0.638475	-0.663186	-0.634852	-0.617164	-0.597475	-0.601232	-0.589822	-0.581819	-0.587406	-0.563378	-0.567521	-0.605525	-0.570454	-0.566799	-0.536336	-0.520064	-0.550017	-0.585527	-0.589818	-0.607406
-0.659248	-0.656673	-0.648452	-0.636899	-0.593623	-0.602762	-0.617594	-0.618329	-0.608535	-0.584422	-0.614115	-0.609665	-0.636159	-0.641992	-0.604448	-0.562598	-0.602305	-0.579143	-0.617933	-0.584304	-0.610111	-0.643781	-0.677256	-0.634659	-0.679046	-0.670619	-0.669358	-0.728913	-0.662761	-0.667103	-0.64336	-0.641346	-0.644458	-0.597448	-0.580584	-0.602295	-0.598257	-0.595268	-0.591424	-0.622452	-0.574236	-0.575509	-0.574777	-0.559763	-0.528646	-0.522357	-0.527865	-0.558372	-0.546454	-0.569784
-0.650169	-0.654073	-0.649623	-0.604076	-0.607823	-0.62828	-0.623546	-0.606306	-0.618069	-0.593304	-0.589815	-0.642336	-0.634621	-0.658085	-0.648843	-0.577836	-0.588728	-0.592394	-0.593332	-0.609546	-0.627712	-0.669075	-0.652967	-0.683538	-0.704424	-0.695101	-0.694397	-0.707517	-0.68233	-0.660841	-0.642367	-0.643868	-0.650748	-0.627716	-0.620036	-0.606976	-0.614108	-0.614368	-0.638578	-0.616959	-0.597328	-0.557141	-0.557287	-0.566224	-0.536189	-0.535784	-0.53059	-0.5383	-0.566314	-0.567018
-0.617187	-0.616086	-0.594048	-0.57611	-0.587791	-0.639016	-0.601874	-0.609467	-0.596006	-0.596187	-0.611872	-0.59376	-0.655804	-0.65393	-0.630318	-0.576585	-0.581134	-0.611666	-0.613027	-0.616973	-0.662871	-0.660789	-0.672775	-0.679173	-0.696651	-0.741269	-0.713704	-0.70652	-0.710607	-0.674449	-0.676113	-0.673255	-0.654602	-0.637035	-0.63097	-0.652632	-0.643268	-0.668043	-0.634061	-0.614117	-0.616745	-0.584492	-0.596308	-0.569543	-0.531871	-0.543761	-0.55531	-0.568019	-0.572823	-0.594877
-0.642255	-0.603182	-0.633909	-0.600854	-0.601737	-0.616677	-0.611098	-0.59634	-0.591892	-0.553445	-0.602347	-0.601536	-0.613954	-0.579087	-0.602881	-0.599156	-0.615533	-0.617251	-0.636009	-0.652741	-0.675322	-0.734264	-0.699454	-0.695097	-0.739057	-0.726695	-0.710296	-0.678349	-0.694065	-0.647048	-0.648726	-0.672432	-0.66057	-0.655287	-0.67329	-0.650582	-0.66124	-0.712484	-0.685091	-0.664662	-0.642257	-0.601503	-0.60364	-0.579326	-0.558113	-0.586638	-0.571109	-0.578786	-0.57262	-0.621376
-0.641275	-0.678826	-0.615155	-0.595052	-0.578429	-0.591529	-0.620312	-0.595924	-0.574347	-0.55961	-0.546134	-0.58711	-0.61826	-0.606706	-0.575217	-0.607521	-0.638283	-0.631911	-0.63094	-0.691604	-0.713173	-0.706676	-0.710145	-0.714781	-0.73039	-0.696651	-0.659195	-0.63342	-0.658769	-0.646095	-0.665224	-0.650392	-0.659279	-0.669151	-0.678736	-0.699102	-0.709546	-0.742301	-0.717761	-0.681647	-0.613507	-0.620814	-0.584624	-0.605104	-0.588319	-0.569744	-0.610583	-0.59134	-0.573623	-0.612198
-0.681897	-0.644977	-0.631691	-0.598682	-0.597418	-0.647938	-0.635392	-0.609588	-0.594268	-0.592286	-0.59745	-0.602944	-0.592086	-0.602023	-0.595236	-0.62485	-0.626681	-0.625139	-0.667131	-0.654045	-0.696878	-0.723594	-0.731218	-0.74077	-0.693469	-0.680728	-0.669182	-0.639229	-0.615934	-0.610457	-0.650558	-0.640618	-0.667302	-0.7063	-0.709836	-0.730597	-0.730206	-0.699828	-0.721632	-0.674871	-0.642774	-0.655335	-0.658957	-0.610937	-0.593725	-0.617336	-0.635171	-0.61974	-0.620078	-0.619237
-0.639349	-0.634203	-0.633105	-0.622495	-0.624084	-0.644355	-0.616493	-0.601671	-0.618056	-0.656121	-0.606891	-0.597349	-0.595422	-0.648111	-0.618239	-0.628004	-0.636907	-0.661946	-0.674355	-0.676049	-0.699113	-0.710107	-0.719326	-0.728389	-0.702239	-0.679477	-0.677901	-0.664623	-0.613169	-0.618335	-0.627342	-0.663696	-0.643547	-0.702234	-0.7041	-0.703676	-0.715524	-0.703095	-0.683535	-0.649391	-0.655881	-0.665595	-0.651558	-0.636351	-0.625756	-0.623728	-0.627351	-0.617182	-0.624743	-0.628451
-0.639384	-0.675385	-0.630173	-0.634242	-0.618548	-0.692594	-0.605464	-0.635287	-0.674628	-0.665201	-0.652755	-0.616191	-0.608181	-0.622629	-0.65031	-0.634001	-0.649027	-0.668783	-0.672191	-0.673968	-0.705575	-0.692906	-0.734306	-0.731963	-0.702912	-0.682293	-0.665744	-0.658835	-0.65891	-0.65512	-0.653338	-0.653562	-0.685612	-0.66983	-0.692688	-0.633095	-0.693739	-0.675176	-0.692175	-0.680179	-0.699497	-0.652052	-0.626379	-0.669075	-0.668512	-0.651921	-0.655932	-0.606443	-0.594216	-0.632494
-0.627832	-0.650913	-0.697603	-0.692238	-0.660758	-0.673612	-0.63928	-0.599702	-0.65809	-0.644106	-0.649354	-0.650329	-0.642413	-0.655837	-0.670713	-0.6668	-0.668309	-0.646006	-0.65044	-0.712022	-0.716964	-0.70059	-0.713123	-0.75674	-0.70619	-0.707759	-0.729613	-0.701009	-0.69802	-0.689115	-0.663056	-0.678432	-0.659833	-0.673194	-0.661872	-0.662265	-0.666524	-0.688441	-0.709655	-0.697734	-0.711086	-0.67454	-0.659468	-0.666819	-0.685309	-0.646991	-0.620059	-0.598268	-0.595008	-0.621705
-0.648824	-0.699755	-0.752364	-0.75032	-0.685828	-0.687046	-0.652999	-0.633651	-0.653805	-0.664573	-0.694919	-0.658569	-0.672705	-0.708535	-0.713953	-0.673365	-0.665101	-0.653161	-0.642255	-0.668497	-0.715261	-0.729487	-0.721012	-0.801642	-0.763569	-0.729018	-0.75439	-0.719094	-0.71974	-0.733938	-0.7	-0.661259	-0.659542	-0.65407	-0.664933	-0.670979	-0.671605	-0.687883	-0.679934	-0.70833	-0.702817	-0.689377	-0.700716	-0.687202	-0.681681	-0.663766	-0.641995	-0.615056	-0.616019	-0.611729
-0.679188	-0.721469	-0.751038	-0.75222	-0.69944	-0.694963	-0.712565	-0.753026	-0.735449	-0.740504	-0.677893	-0.679272	-0.691169	-0.71091	-0.73056	-0.688668	-0.666678	-0.64745	-0.643406	-0.680168	-0.694798	-0.693182	-0.721782	-0.742494	-0.756656	-0.751005	-0.700489	-0.719607	-0.751294	-0.711543	-0.710964	-0.680011	-0.651669	-0.662548	-0.679218	-0.675264	-0.674311	-0.65965	-0.688286	-0.698066	-0.694631	-0.651454	-0.644731	-0.667961	-0.676938	-0.677158	-0.645513	-0.64767	-0.621903	-0.61816
-0.672652	-0.706176	-0.73131	-0.737451	-0.690133	-0.697053	-0.712009	-0.745311	-0.754304	-0.780582	-0.744112	-0.716199	-0.714647	-0.702944	-0.717232	-0.700703	-0.658106	-0.64628	-0.674045	-0.666251	-0.706854	-0.716035	-0.733632	-0.718856	-0.778708	-0.748281	-0.708378	-0.716525	-0.743795	-0.728105	-0.741454	-0.711644	-0.681363	-0.709534	-0.742519	-0.71527	-0.707073	-0.700654	-0.682266	-0.673527	-0.662445	-0.658302	-0.64855	-0.640498	-0.664214	-0.635696	-0.620328	-0.620002	-0.639206	-0.647608
-0.642514	-0.663561	-0.705137	-0.761639	-0.683012	-0.718204	-0.692719	-0.711827	-0.715389	-0.732446	-0.718387	-0.768428	-0.714891	-0.74032	-0.709209	-0.681768	-0.661422	-0.644818	-0.705529	-0.695561	-0.71773	-0.728301	-0.706468	-0.736621	-0.730933	-0.738444	-0.72643	-0.70108	-0.770849	-0.734725	-0.736601	-0.751111	-0.744071	-0.718368	-0.760278	-0.713471	-0.725033	-0.70478	-0.653394	-0.688185	-0.640147	-0.644662	-0.620778	-0.62368	-0.650383	-0.645683	-0.633649	-0.625096	-0.667778	-0.682918
-0.696227	-0.65658	-0.694728	-0.690896	-0.689711	-0.682171	-0.685723	-0.668996	-0.719393	-0.712524	-0.727679	-0.738148	-0.747336	-0.748679	-0.734368	-0.743783	-0.732309	-0.727819	-0.709381	-0.731038	-0.755881	-0.746936	-0.737784	-0.752948	-0.75593	-0.691224	-0.739967	-0.755996	-0.751623	-0.743072	-0.742403	-0.735752	-0.755642	-0.727435	-0.741236	-0.728168	-0.726774	-0.691308	-0.655525	-0.633519	-0.630377	-0.643062	-0.636353	-0.620561	-0.642523	-0.657178	-0.631634	-0.621898	-0.643546	-0.671057
-0.706762	-0.719813	-0.714415	-0.734768	-0.69072	-0.634427	-0.636986	-0.683744	-0.706233	-0.713795	-0.729653	-0.753161	-0.738675	-0.762936	-0.813512	-0.850128	-0.826607	-0.770234	-0.754277	-0.760731	-0.752077	-0.734545	-0.697383	-0.728426	-0.719056	-0.736606	-0.751123	-0.804342	-0.808134	-0.785972	-0.759396	-0.753854	-0.737044	-0.760804	-0.753323	-0.706891	-0.685232	-0.644224	-0.606703	-0.588469	-0.600333	-0.627337	-0.638657	-0.600024	-0.590646	-0.592169	-0.606953	-0.614146	-0.643235	-0.668189
-0.734833	-0.727519	-0.702572	-0.738287	-0.701186	-0.651576	-0.705572	-0.677762	-0.703454	-0.696698	-0.741463	-0.78211	-0.763789	-0.789125	-0.827877	-0.835302	-0.808612	-0.798762	-0.779188	-0.759067	-0.780905	-0.741811	-0.738466	-0.724466	-0.706319	-0.735681	-0.7685	-0.821193	-0.798616	-0.781396	-0.791718	-0.772799	-0.778582	-0.760186	-0.746029	-0.686655	-0.635901	-0.634615	-0.626469	-0.601394	-0.611565	-0.606909	-0.604845	-0.572644	-0.581695	-0.58332	-0.583421	-0.625709	-0.638107	-0.661401
-0.719666	-0.72208	-0.706136	-0.693967	-0.714325	-0.691413	-0.685696	-0.716563	-0.688338	-0.742144	-0.747873	-0.782732	-0.788557	-0.748264	-0.817362	-0.809059	-0.820811	-0.822101	-0.806809	-0.818974	-0.803915	-0.801386	-0.791547	-0.800193	-0.771176	-0.767988	-0.783566	-0.840645	-0.827298	-0.808133	-0.768524	-0.814554	-0.789777	-0.775728	-0.722814	-0.711824	-0.635077	-0.621035	-0.617013	-0.641004	-0.619373	-0.60297	-0.608292	-0.61177	-0.60047	-0.610383	-0.591135	-0.620745	-0.62136	-0.639409
-0.720758	-0.751471	-0.712009	-0.70624	-0.685629	-0.714003	-0.732527	-0.754637	-0.767662	-0.758218	-0.764988	-0.78301	-0.730581	-0.749377	-0.799341	-0.824928	-0.838843	-0.820564	-0.830265	-0.799466	-0.780562	-0.778159	-0.781621	-0.77889	-0.791993	-0.767823	-0.781109	-0.800118	-0.835435	-0.843768	-0.805446	-0.797868	-0.826454	-0.803865	-0.715102	-0.675805	-0.658544	-0.610484	-0.612986	-0.604005	-0.581406	-0.575813	-0.604993	-0.625161	-0.618646	-0.595154	-0.614719	-0.665321	-0.636662	-0.612227
-0.736293	-0.740713	-0.706495	-0.686076	-0.702892	-0.754986	-0.750069	-0.750623	-0.736732	-0.72948	-0.749471	-0.726075	-0.737524	-0.75664	-0.788308	-0.782437	-0.805519	-0.80935	-0.81836	-0.804768	-0.760719	-0.779808	-0.829446	-0.833576	-0.793648	-0.782123	-0.767919	-0.802402	-0.808185	-0.835358	-0.803669	-0.819746	-0.78633	-0.78271	-0.726939	-0.714799	-0.691145	-0.643486	-0.593479	-0.554173	-0.545684	-0.562752	-0.606256	-0.599024	-0.635709	-0.653518	-0.627773	-0.701231	-0.658828	-0.645373
-0.742959	-0.732598	-0.699988	-0.68283	-0.706726	-0.722349	-0.700229	-0.727936	-0.741708	-0.760007	-0.730543	-0.731265	-0.714698	-0.754185	-0.758615	-0.7819	-0.808758	-0.833623	-0.803606	-0.80744	-0.807474	-0.794097	-0.840908	-0.830069	-0.799065	-0.77306	-0.831268	-0.798502	-0.797189	-0.777097	-0.796101	-0.773558	-0.799414	-0.775273	-0.742683	-0.705165	-0.656291	-0.619957	-0.584056	-0.576932	-0.532526	-0.590008	-0.567533	-0.565407	-0.593852	-0.60658	-0.659671	-0.678439	-0.665471	-0.655942
-0.759442	-0.707543	-0.695354	-0.635428	-0.667232	-0.682387	-0.699306	-0.696994	-0.728355	-0.703896	-0.714051	-0.73859	-0.729946	-0.755559	-0.782002	-0.789781	-0.804951	-0.826767	-0.79184	-0.799935	-0.780193	-0.810643	-0.809862	-0.784886	-0.78416	-0.765014	-0.810921	-0.784443	-0.789208	-0.764453	-0.787178	-0.781915	-0.800634	-0.760864	-0.715891	-0.680726	-0.641407	-0.626137	-0.600058	-0.569215	-0.574928	-0.560129	-0.543608	-0.580544	-0.57012	-0.607422	-0.628645	-0.665209	-0.656992	-0.641044
-0.746222	-0.684512	-0.693351	-0.685345	-0.675061	-0.664586	-0.700112	-0.727468	-0.71881	-0.756505	-0.716635	-0.726361	-0.767444	-0.729214	-0.746361	-0.797915	-0.807619	-0.79955	-0.743393	-0.755334	-0.778109	-0.744506	-0.753658	-0.748292	-0.763333	-0.781357	-0.785848	-0.748283	-0.755156	-0.744457	-0.735331	-0.747706	-0.748177	-0.728962	-0.669697	-0.705725	-0.672637	-0.609981	-0.588312	-0.594039	-0.585039	-0.611419	-0.583361	-0.582191	-0.578194	-0.583177	-0.581649	-0.637648	-0.674424	-0.664442
-0.733417	-0.708391	-0.724806	-0.680879	-0.674906	-0.687383	-0.718712	-0.727504	-0.709462	-0.734464	-0.697222	-0.698585	-0.707665	-0.748351	-0.757086	-0.790864	-0.805277	-0.769939	-0.760767	-0.734385	-0.69581	-0.735675	-0.698482	-0.731692	-0.785465	-0.760269	-0.782424	-0.757829	-0.751022	-0.74594	-0.753813	-0.736566	-0.732876	-0.715097	-0.687614	-0.689412	-0.668033	-0.645584	-0.628489	-0.622202	-0.620764	-0.580473	-0.573936	-0.561918	-0.568607	-0.555389	-0.604524	-0.692567	-0.677516	-0.666101
-0.734297	-0.719813	-0.704239	-0.696735	-0.664064	-0.702653	-0.725224	-0.696612	-0.690373	-0.707556	-0.708666	-0.723569	-0.754082	-0.7414	-0.794393	-0.814933	-0.77356	-0.75196	-0.761429	-0.764592	-0.764025	-0.729917	-0.767588	-0.742908	-0.756784	-0.767864	-0.754671	-0.772048	-0.73744	-0.743149	-0.740544	-0.767365	-0.768126	-0.706852	-0.721263	-0.710208	-0.682716	-0.671678	-0.637567	-0.629312	-0.599653	-0.560113	-0.566229	-0.559923	-0.554061	-0.560272	-0.61357	-0.691879	-0.702155	-0.671583
-0.731647	-0.711782	-0.675729	-0.659872	-0.630687	-0.667384	-0.668561	-0.651737	-0.657403	-0.688128	-0.693165	-0.718036	-0.751164	-0.779222	-0.780319	-0.803143	-0.766501	-0.761077	-0.733744	-0.755659	-0.790813	-0.767236	-0.770376	-0.783596	-0.813342	-0.782118	-0.790367	-0.767627	-0.703943	-0.729801	-0.744316	-0.765914	-0.742873	-0.719118	-0.713934	-0.698911	-0.689083	-0.684183	-0.665695	-0.639446	-0.599775	-0.54818	-0.555026	-0.566749	-0.564403	-0.590043	-0.632072	-0.683413	-0.698735	-0.672022
-0.691112	-0.697473	-0.67424	-0.68295	-0.632229	-0.680546	-0.668245	-0.663273	-0.672939	-0.665894	-0.690567	-0.714552	-0.739729	-0.743802	-0.775226	-0.811084	-0.802939	-0.769697	-0.785583	-0.768312	-0.769657	-0.759961	-0.763045	-0.777717	-0.805498	-0.790189	-0.783644	-0.774182	-0.712602	-0.695571	-0.748018	-0.775194	-0.794091	-0.768123	-0.760482	-0.718095	-0.719999	-0.676777	-0.644307	-0.65068	-0.587113	-0.563842	-0.546116	-0.55136	-0.560459	-0.585418	-0.642607	-0.690231	-0.703126	-0.681915
-0.650516	-0.693937	-0.704945	-0.67998	-0.672572	-0.681263	-0.690784	-0.69833	-0.710232	-0.722085	-0.7155	-0.677727	-0.731273	-0.778604	-0.786861	-0.821275	-0.831267	-0.783462	-0.784131	-0.76639	-0.788154	-0.799799	-0.765715	-0.78049	-0.816642	-0.801274	-0.804703	-0.755496	-0.732867	-0.740544	-0.727484	-0.789516	-0.791275	-0.794807	-0.800505	-0.765557	-0.723828	-0.673749	-0.651011	-0.662355	-0.6194	-0.605526	-0.556426	-0.5631	-0.590731	-0.57924	-0.658885	-0.679318	-0.693261	-0.67794
-0.697206	-0.694344	-0.6837	-0.644411	-0.678048	-0.67959	-0.682367	-0.715344	-0.742331	-0.735677	-0.707686	-0.694796	-0.723457	-0.758511	-0.814835	-0.840045	-0.812324	-0.779183	-0.755521	-0.756899	-0.766273	-0.823396	-0.783301	-0.779329	-0.775188	-0.783961	-0.759805	-0.737018	-0.708205	-0.723376	-0.749168	-0.771427	-0.75458	-0.758776	-0.775793	-0.781655	-0.759155	-0.719167	-0.70674	-0.663844	-0.628334	-0.642602	-0.585503	-0.591386	-0.61472	-0.591018	-0.641442	-0.685112	-0.692305	-0.663712
-0.708478	-0.721435	-0.696144	-0.678742	-0.698365	-0.697777	-0.719398	-0.713569	-0.75352	-0.700254	-0.705652	-0.691511	-0.715271	-0.724727	-0.769359	-0.791202	-0.761193	-0.758774	-0.770483	-0.7897	-0.798543	-0.827946	-0.809218	-0.792517	-0.836319	-0.80297	-0.729029	-0.743636	-0.739779	-0.725618	-0.733763	-0.694602	-0.702934	-0.714127	-0.741251	-0.739594	-0.749742	-0.716726	-0.697703	-0.652535	-0.636801	-0.637657	-0.593146	-0.625103	-0.645789	-0.651189	-0.662379	-0.701607	-0.710703	-0.702038
-0.724918	-0.715112	-0.712261	-0.692454	-0.69034	-0.687318	-0.687441	-0.707094	-0.690728	-0.691186	-0.684896	-0.7095	-0.742195	-0.738366	-0.743656	-0.785207	-0.730498	-0.753728	-0.787737	-0.805296	-0.799432	-0.825242	-0.846109	-0.814503	-0.836878	-0.814418	-0.798763	-0.77181	-0.772128	-0.728973	-0.746412	-0.728992	-0.688927	-0.722576	-0.693396	-0.700077	-0.707269	-0.717612	-0.686904	-0.64574	-0.658841	-0.644625	-0.645396	-0.641466	-0.690955	-0.651188	-0.656877	-0.662855	-0.684766	-0.705865
-0.762532	-0.75803	-0.744171	-0.686287	-0.648919	-0.658329	-0.666549	-0.715405	-0.669123	-0.674071	-0.666448	-0.672204	-0.702629	-0.732365	-0.717231	-0.714919	-0.711322	-0.749871	-0.78901	-0.812302	-0.813551	-0.831296	-0.857546	-0.823013	-0.829654	-0.83893	-0.810124	-0.79441	-0.764467	-0.745996	-0.717269	-0.725662	-0.699271	-0.715991	-0.71812	-0.734227	-0.717836	-0.692672	-0.71995	-0.712752	-0.677128	-0.650093	-0.644212	-0.68282	-0.688541	-0.651551	-0.647174	-0.674635	-0.673339	-0.718313
-0.768137	-0.744872	-0.704069	-0.678536	-0.624003	-0.655111	-0.683618	-0.690491	-0.692172	-0.699356	-0.668319	-0.695021	-0.685373	-0.667554	-0.710483	-0.697168	-0.70774	-0.73272	-0.784579	-0.77832	-0.824511	-0.854135	-0.854065	-0.846118	-0.819251	-0.81192	-0.804052	-0.753856	-0.737853	-0.731033	-0.712525	-0.730474	-0.734029	-0.725863	-0.735576	-0.744247	-0.730194	-0.721005	-0.69901	-0.697909	-0.673058	-0.672722	-0.669849	-0.665938	-0.677856	-0.661546	-0.676132	-0.67607	-0.709825	-0.748595
-0.768277	-0.756284	-0.71681	-0.71966	-0.652785	-0.654887	-0.656873	-0.677216	-0.681031	-0.697423	-0.700579	-0.724716	-0.696976	-0.682176	-0.681877	-0.671975	-0.684682	-0.733196	-0.770448	-0.762792	-0.859692	-0.846064	-0.867543	-0.841017	-0.844165	-0.850807	-0.83677	-0.812246	-0.768132	-0.731148	-0.733933	-0.730952	-0.71307	-0.740568	-0.72668	-0.718608	-0.683628	-0.698914	-0.662915	-0.646468	-0.631102	-0.64909	-0.651019	-0.705887	-0.680252	-0.670457	-0.691263	-0.701624	-0.748338	-0.762931
-0.77127	-0.76046	-0.736847	-0.743981	-0.723383	-0.691633	-0.690948	-0.658565	-0.678988	-0.695629	-0.684558	-0.71416	-0.697446	-0.71096	-0.71296	-0.685998	-0.672798	-0.722017	-0.747683	-0.783472	-0.805724	-0.847355	-0.845723	-0.884176	-0.874555	-0.84945	-0.856671	-0.799073	-0.741677	-0.73582	-0.714801	-0.728796	-0.723222	-0.711248	-0.695721	-0.707055	-0.694134	-0.676402	-0.652847	-0.612043	-0.638046	-0.634745	-0.67133	-0.662661	-0.693733	-0.671563	-0.697042	-0.717794	-0.74481	-0.747306
-0.710733	-0.722335	-0.715139	-0.742325	-0.696456	-0.689748	-0.72053	-0.67072	-0.685435	-0.676042	-0.626141	-0.66629	-0.677006	-0.677688	-0.670224	-0.698414	-0.672907	-0.682491	-0.740879	-0.76923	-0.805755	-0.781875	-0.806037	-0.832706	-0.867239	-0.861227	-0.82629	-0.788916	-0.743699	-0.725909	-0.732961	-0.705517	-0.680097	-0.725349	-0.715109	-0.699265	-0.695635	-0.683767	-0.657471	-0.669418	-0.671987	-0.649242	-0.685784	-0.700895	-0.679625	-0.715208	-0.689256	-0.719537	-0.749607	-0.776334
-0.730907	-0.719329	-0.710028	-0.735721	-0.73036	-0.727847	-0.686079	-0.710504	-0.696439	-0.653183	-0.691672	-0.658197	-0.657644	-0.629486	-0.645227	-0.678485	-0.68634	-0.681198	-0.708427	-0.747879	-0.780866	-0.784755	-0.782172	-0.842423	-0.861702	-0.851255	-0.821968	-0.769951	-0.778292	-0.77136	-0.745852	-0.760079	-0.704722	-0.683134	-0.653545	-0.65915	-0.650259	-0.654382	-0.647525	-0.672921	-0.697655	-0.650875	-0.646155	-0.682635	-0.702385	-0.707888	-0.690263	-0.726098	-0.7063	-0.727458
-0.753696	-0.770677	-0.76417	-0.748616	-0.727138	-0.701351	-0.678125	-0.674294	-0.674861	-0.660892	-0.66962	-0.670616	-0.676669	-0.690347	-0.697268	-0.66149	-0.668265	-0.715483	-0.706537	-0.751601	-0.780321	-0.738551	-0.750512	-0.817009	-0.807485	-0.834692	-0.804068	-0.787959	-0.755715	-0.755944	-0.746659	-0.760778	-0.710422	-0.667118	-0.660703	-0.674785	-0.666801	-0.656276	-0.707379	-0.690218	-0.680483	-0.677253	-0.673082	-0.681605	-0.66127	-0.663228	-0.713778	-0.710091	-0.662248	-0.709775
-0.792213	-0.779153	-0.779593	-0.767838	-0.743544	-0.714841	-0.723687	-0.713988	-0.695026	-0.700703	-0.705419	-0.67727	-0.638026	-0.694181	-0.680342	-0.688621	-0.657647	-0.682977	-0.693513	-0.732206	-0.766026	-0.775693	-0.784801	-0.76682	-0.771767	-0.791683	-0.81444	-0.775918	-0.794521	-0.803008	-0.744214	-0.755929	-0.717541	-0.694951	-0.669764	-0.671141	-0.69021	-0.716877	-0.719092	-0.680046	-0.680215	-0.724205	-0.682062	-0.698837	-0.675199	-0.692061	-0.663938	-0.682745	-0.658954	-0.711152
-0.762594	-0.759223	-0.787499	-0.755963	-0.7551	-0.776125	-0.760057	-0.719143	-0.716669	-0.690974	-0.653402	-0.662265	-0.650265	-0.666563	-0.670896	-0.675205	-0.661288	-0.700195	-0.709563	-0.74018	-0.732179	-0.761405	-0.7654	-0.718131	-0.762257	-0.733309	-0.797594	-0.803649	-0.758461	-0.752291	-0.7375	-0.728722	-0.714633	-0.703202	-0.682605	-0.680544	-0.697898	-0.697694	-0.67058	-0.673033	-0.668542	-0.67197	-0.689486	-0.724386	-0.674675	-0.708374	-0.673417	-0.69374	-0.700541	-0.713257
-0.764226	-0.778327	-0.774457	-0.770167	-0.778309	-0.746211	-0.726544	-0.734022	-0.680326	-0.692226	-0.652628	-0.64818	-0.689116	-0.653834	-0.636549	-0.61881	-0.687837	-0.707264	-0.704617	-0.670883	-0.746861	-0.774788	-0.730868	-0.728326	-0.729884	-0.742118	-0.785612	-0.777152	-0.7519	-0.731603	-0.709755	-0.6725	-0.689983	-0.690034	-0.664545	-0.669866	-0.685756	-0.688894	-0.627467	-0.613652	-0.621375	-0.665284	-0.748252	-0.713274	-0.679171	-0.689738	-0.677745	-0.683275	-0.722643	-0.756032
-0.785282	-0.764579	-0.763577	-0.739821	-0.721125	-0.700985	-0.710846	-0.717543	-0.665446	-0.666374	-0.652876	-0.677555	-0.71465	-0.734065	-0.706298	-0.671513	-0.68032	-0.698863	-0.697819	-0.710384	-0.717177	-0.738845	-0.718835	-0.704234	-0.741775	-0.740844	-0.747681	-0.744975	-0.72035	-0.72703	-0.677511	-0.633958	-0.648234	-0.65171	-0.66161	-0.71583	-0.699308	-0.637818	-0.589133	-0.601993	-0.630402	-0.669057	-0.695783	-0.675235	-0.687525	-0.688319	-0.712861	-0.7098	-0.695232	-0.716506
-0.734922	-0.76263	-0.750338	-0.766149	-0.715407	-0.715275	-0.684599	-0.697323	-0.654379	-0.708946	-0.647735	-0.679889	-0.7334	-0.754149	-0.720339	-0.723613	-0.711025	-0.702245	-0.722318	-0.68196	-0.740849	-0.72902	-0.728656	-0.750488	-0.750968	-0.755545	-0.720673	-0.713403	-0.697535	-0.669168	-0.663332	-0.647266	-0.63844	-0.600608	-0.623803	-0.689584	-0.692283	-0.623836	-0.587407	-0.595382	-0.616981	-0.644113	-0.649844	-0.661092	-0.685736	-0.713259	-0.722369	-0.720609	-0.685156	-0.748774
-0.717246	-0.743278	-0.755824	-0.757916	-0.739243	-0.705647	-0.674534	-0.66084	-0.670139	-0.677388	-0.691413	-0.697169	-0.708748	-0.697999	-0.733799	-0.734194	-0.685196	-0.663233	-0.695399	-0.703864	-0.704289	-0.688793	-0.698595	-0.736121	-0.727409	-0.747379	-0.71929	-0.70423	-0.649318	-0.651962	-0.627701	-0.652541	-0.586257	-0.593533	-0.640484	-0.691385	-0.661933	-0.642572	-0.655442	-0.645055	-0.602463	-0.642963	-0.647918	-0.642709	-0.700037	-0.706874	-0.723432	-0.725082	-0.728229	-0.749684
-0.710985	-0.717179	-0.75025	-0.76809	-0.736343	-0.707374	-0.649067	-0.653669	-0.670418	-0.692746	-0.738584	-0.721412	-0.678636	-0.681028	-0.671007	-0.691821	-0.704586	-0.690346	-0.694067	-0.731325	-0.717604	-0.750686	-0.731742	-0.728701	-0.746214	-0.729453	-0.723334	-0.667688	-0.682068	-0.659378	-0.667685	-0.657414	-0.605032	-0.643316	-0.644822	-0.680478	-0.66323	-0.689657	-0.732955	-0.684932	-0.670682	-0.668183	-0.624967	-0.653023	-0.705437	-0.733194	-0.718789	-0.709317	-0.691029	-0.741915
-0.71432	-0.717407	-0.779873	-0.743666	-0.737473	-0.717265	-0.699677	-0.714322	-0.703756	-0.709689	-0.685541	-0.692086	-0.678004	-0.688939	-0.689296	-0.740672	-0.719342	-0.683853	-0.691496	-0.746097	-0.763469	-0.768734	-0.735286	-0.737749	-0.712791	-0.719875	-0.705019	-0.691126	-0.676524	-0.66918	-0.661869	-0.689058	-0.619353	-0.624236	-0.633539	-0.659266	-0.695444	-0.70368	-0.735251	-0.70843	-0.689574	-0.69366	-0.675047	-0.691224	-0.714535	-0.706713	-0.682545	-0.70483	-0.726605	-0.720234
-0.737982	-0.759572	-0.73978	-0.734637	-0.686038	-0.700328	-0.735429	-0.709327	-0.703648	-0.71549	-0.671414	-0.699143	-0.700244	-0.698019	-0.711986	-0.729011	-0.749722	-0.704945	-0.728383	-0.754876	-0.741488	-0.762721	-0.743757	-0.745642	-0.687972	-0.695135	-0.703247	-0.687459	-0.652724	-0.64612	-0.673694	-0.681327	-0.636393	-0.669913	-0.701078	-0.717802	-0.718828	-0.722782	-0.729421	-0.737344	-0.704238	-0.699246	-0.720252	-0.724813	-0.723013	-0.675243	-0.683017	-0.695434	-0.704183	-0.701947
-0.738676	-0.747445	-0.734124	-0.732273	-0.730016	-0.69821	-0.712739	-0.720743	-0.720041	-0.720431	-0.6979	-0.719282	-0.723483	-0.710158	-0.729232	-0.714166	-0.742639	-0.702403	-0.710188	-0.715996	-0.719825	-0.736829	-0.724664	-0.706455	-0.679576	-0.689366	-0.716283	-0.689895	-0.681204	-0.672874	-0.696007	-0.66499	-0.668816	-0.669404	-0.694472	-0.689526	-0.740027	-0.736868	-0.751267	-0.711505	-0.725719	-0.735093	-0.717475	-0.72382	-0.714649	-0.726006	-0.696861	-0.702044	-0.706299	-0.736448
-0.781755	-0.802754	-0.769783	-0.781834	-0.741112	-0.713617	-0.728793	-0.760179	-0.706265	-0.69128	-0.681193	-0.705405	-0.711087	-0.737716	-0.750872	-0.712581	-0.743734	-0.737133	-0.701678	-0.737058	-0.733612	-0.726513	-0.727725	-0.686313	-0.701584	-0.684587	-0.682525	-0.691618	-0.714276	-0.67292	-0.699216	-0.636883	-0.679113	-0.677844	-0.703394	-0.702159	-0.684567	-0.707981	-0.73026	-0.746916	-0.726005	-0.715915	-0.718634	-0.696115	-0.714018	-0.722109	-0.694307	-0.688174	-0.708981	-0.699908
-0.767057	-0.776342	-0.802211	-0.784963	-0.73794	-0.752603	-0.789083	-0.731822	-0.725	-0.680849	-0.666111	-0.689809	-0.660656	-0.708375	-0.739926	-0.756767	-0.758482	-0.740377	-0.739152	-0.744907	-0.770765	-0.745092	-0.682276	-0.700667	-0.688002	-0.677441	-0.706498	-0.717757	-0.714407	-0.717271	-0.683696	-0.682419	-0.707506	-0.735079	-0.716196	-0.699864	-0.688025	-0.726419	-0.73876	-0.710792	-0.731802	-0.765851	-0.750426	-0.68568	-0.692022	-0.689728	-0.673753	-0.683768	-0.68796	-0.674523
-0.782757	-0.774984	-0.729687	-0.756562	-0.775826	-0.732758	-0.708569	-0.742554	-0.728396	-0.669741	-0.644155	-0.674262	-0.710209	-0.703818	-0.750394	-0.79347	-0.763149	-0.769504	-0.765627	-0.75734	-0.771038	-0.73676	-0.701229	-0.696565	-0.704518	-0.702998	-0.70267	-0.696189	-0.693068	-0.651469	-0.650459	-0.695931	-0.751194	-0.771707	-0.733997	-0.723641	-0.711626	-0.75367	-0.740035	-0.722242	-0.777645	-0.809905	-0.764794	-0.74056	-0.711765	-0.666292	-0.66402	-0.673738	-0.660737	-0.625147
-0.759935	-0.739226	-0.758255	-0.727157	-0.769324	-0.722426	-0.719588	-0.733583	-0.69335	-0.727207	-0.725665	-0.740669	-0.762633	-0.731761	-0.745824	-0.788308	-0.784888	-0.770918	-0.78019	-0.795721	-0.788746	-0.76182	-0.717871	-0.717049	-0.67806	-0.665014	-0.695125	-0.719994	-0.697863	-0.687135	-0.681513	-0.730461	-0.740967	-0.772585	-0.739139	-0.782312	-0.777703	-0.768991	-0.771391	-0.728612	-0.748189	-0.767916	-0.756991	-0.727674	-0.672253	-0.700948	-0.700519	-0.691394	-0.653107	-0.614067
-0.701172	-0.696158	-0.722335	-0.748729	-0.700344	-0.69138	-0.705342	-0.704798	-0.713881	-0.749224	-0.763266	-0.788505	-0.759736	-0.753614	-0.758163	-0.78713	-0.759801	-0.764269	-0.789068	-0.811798	-0.773964	-0.779151	-0.725836	-0.739634	-0.705179	-0.677872	-0.65886	-0.696637	-0.680961	-0.698459	-0.687463	-0.685239	-0.705939	-0.718073	-0.729033	-0.740399	-0.760239	-0.742186	-0.729591	-0.766503	-0.780708	-0.706071	-0.732713	-0.709197	-0.650082	-0.672226	-0.672746	-0.677719	-0.6647	-0.634566
-0.685648	-0.696691	-0.722274	-0.71417	-0.66811	-0.704845	-0.733264	-0.684266	-0.748902	-0.74755	-0.753407	-0.74101	-0.716501	-0.720609	-0.712791	-0.73582	-0.723823	-0.77753	-0.798722	-0.823725	-0.804833	-0.760887	-0.721612	-0.703383	-0.707152	-0.67987	-0.663216	-0.67437	-0.719029	-0.698369	-0.652133	-0.624416	-0.657565	-0.633714	-0.660035	-0.719443	-0.782399	-0.737307	-0.701668	-0.755459	-0.744124	-0.748412	-0.740483	-0.6976	-0.664518	-0.63665	-0.627031	-0.650669	-0.648962	-0.631985
-0.647407	-0.672088	-0.706991	-0.690043	-0.686045	-0.684418	-0.699747	-0.694043	-0.720151	-0.759387	-0.728335	-0.706423	-0.714199	-0.711256	-0.708519	-0.711008	-0.705423	-0.747701	-0.761166	-0.761445	-0.77467	-0.724378	-0.731377	-0.680429	-0.64655	-0.660692	-0.651067	-0.660549	-0.626007	-0.64437	-0.625745	-0.605041	-0.623367	-0.619917	-0.607612	-0.691166	-0.738853	-0.758354	-0.729987	-0.75379	-0.744247	-0.71034	-0.718229	-0.70024	-0.65853	-0.619376	-0.640758	-0.637384	-0.677898	-0.679386
-0.624253	-0.660153	-0.654499	-0.658729	-0.657932	-0.674017	-0.678958	-0.689502	-0.68845	-0.7266	-0.754375	-0.687909	-0.673045	-0.685862	-0.690941	-0.670313	-0.687735	-0.714928	-0.716191	-0.763164	-0.721095	-0.69093	-0.703373	-0.645662	-0.603743	-0.626157	-0.626174	-0.610687	-0.59874	-0.590144	-0.606136	-0.58669	-0.588796	-0.590577	-0.570304	-0.663811	-0.717214	-0.764525	-0.739947	-0.74122	-0.732508	-0.678459	-0.661813	-0.668453	-0.632915	-0.667004	-0.639872	-0.620954	-0.676017	-0.666296
-0.643384	-0.636984	-0.657745	-0.654456	-0.67961	-0.670014	-0.643425	-0.669757	-0.662355	-0.705839	-0.704892	-0.668601	-0.641261	-0.665972	-0.657968	-0.671728	-0.648985	-0.65657	-0.673034	-0.684991	-0.676072	-0.669458	-0.663055	-0.572319	-0.604866	-0.599737	-0.529665	-0.538851	-0.56766	-0.583077	-0.570212	-0.579251	-0.595175	-0.572859	-0.648535	-0.72285	-0.701664	-0.731201	-0.713942	-0.707985	-0.689675	-0.64593	-0.665589	-0.683457	-0.645301	-0.673389	-0.637741	-0.675417	-0.639988	-0.692042
-0.58095	-0.616372	-0.61743	-0.600341	-0.623713	-0.595267	-0.611418	-0.628171	-0.650349	-0.679937	-0.701694	-0.625903	-0.634984	-0.642563	-0.624927	-0.605939	-0.608635	-0.604212	-0.602692	-0.618345	-0.642029	-0.65856	-0.644991	-0.608818	-0.544679	-0.554919	-0.573743	-0.492361	-0.473897	-0.539276	-0.556783	-0.569038	-0.619221	-0.63285	-0.661571	-0.745927	-0.758525	-0.714857	-0.716035	-0.712745	-0.709613	-0.66394	-0.642513	-0.65216	-0.650122	-0.668507	-0.653215	-0.669942	-0.679644	-0.681256
-0.584552	-0.593999	-0.559886	-0.568292	-0.612262	-0.635936	-0.624053	-0.643447	-0.657695	-0.65324	-0.665256	-0.632728	-0.586883	-0.606535	-0.586701	-0.592254	-0.601214	-0.587887	-0.570597	-0.56814	-0.578496	-0.626292	-0.616559	-0.568385	-0.577952	-0.580072	-0.57118	-0.522219	-0.46671	-0.553925	-0.564463	-0.623607	-0.638804	-0.648045	-0.714367	-0.763773	-0.743878	-0.750638	-0.720369	-0.723307	-0.682384	-0.63533	-0.655655	-0.650537	-0.620451	-0.661908	-0.672744	-0.680717	-0.711855	-0.712148
-0.57093	-0.585469	-0.507769	-0.518317	-0.608103	-0.63646	-0.651116	-0.6912	-0.672544	-0.657111	-0.59517	-0.574767	-0.608646	-0.557553	-0.560152	-0.560001	-0.560825	-0.537393	-0.510998	-0.553797	-0.528504	-0.547056	-0.562267	-0.520472	-0.527851	-0.554527	-0.555496	-0.521697	-0.508341	-0.573019	-0.565571	-0.60247	-0.610224	-0.62688	-0.688401	-0.735775	-0.739774	-0.747678	-0.736322	-0.671089	-0.632864	-0.63852	-0.671478	-0.645288	-0.644489	-0.657848	-0.651165	-0.691988	-0.712064	-0.737417
-0.505215	-0.53238	-0.522716	-0.555463	-0.577106	-0.568342	-0.611154	-0.640859	-0.666777	-0.624748	-0.591424	-0.555752	-0.568511	-0.557819	-0.528995	-0.526025	-0.519426	-0.47636	-0.471768	-0.539107	-0.534382	-0.515836	-0.506529	-0.539639	-0.497231	-0.514689	-0.545537	-0.521709	-0.537331	-0.535024	-0.555078	-0.601329	-0.611821	-0.629281	-0.651973	-0.670954	-0.6765	-0.718021	-0.699107	-0.6426	-0.622629	-0.666906	-0.67813	-0.702054	-0.682346	-0.668771	-0.69428	-0.699775	-0.744615	-0.758098
-0.496343	-0.499391	-0.531675	-0.520487	-0.534737	-0.567497	-0.548886	-0.559777	-0.623618	-0.611998	-0.587446	-0.580418	-0.571547	-0.537944	-0.497166	-0.559458	-0.528712	-0.493345	-0.502741	-0.483497	-0.485438	-0.476231	-0.523707	-0.525196	-0.563475	-0.543685	-0.519429	-0.503927	-0.504247	-0.523128	-0.514755	-0.565071	-0.589444	-0.626635	-0.646669	-0.64954	-0.630714	-0.659852	-0.656565	-0.640082	-0.621419	-0.659483	-0.696797	-0.690758	-0.678841	-0.714861	-0.712134	-0.71492	-0.71862	-0.728051
-0.503601	-0.494063	-0.547828	-0.556065	-0.542376	-0.529525	-0.538882	-0.54301	-0.596623	-0.608176	-0.600426	-0.6157	-0.547227	-0.513253	-0.508684	-0.504971	-0.543515	-0.503119	-0.520061	-0.489513	-0.463304	-0.492446	-0.493871	-0.523302	-0.533962	-0.560611	-0.520963	-0.509834	-0.488142	-0.511287	-0.479024	-0.530709	-0.549299	-0.622049	-0.662416	-0.64401	-0.652159	-0.640101	-0.633003	-0.652998	-0.672388	-0.674994	-0.696899	-0.687102	-0.6668	-0.687773	-0.686395	-0.711017	-0.725445	-0.707948
-0.534106	-0.505587	-0.49774	-0.528528	-0.564068	-0.545314	-0.543144	-0.550017	-0.605507	-0.601841	-0.59429	-0.620991	-0.547497	-0.508211	-0.507249	-0.506929	-0.540125	-0.506979	-0.517569	-0.504454	-0.467863	-0.462172	-0.437774	-0.483449	-0.468763	-0.545599	-0.568036	-0.536219	-0.520547	-0.507595	-0.504579	-0.525654	-0.576364	-0.614168	-0.613833	-0.608077	-0.656614	-0.612906	-0.622705	-0.646306	-0.691117	-0.667386	-0.681487	-0.692087	-0.680639	-0.670568	-0.688301	-0.704821	-0.699784	-0.721198
-0.520117	-0.498848	-0.517819	-0.547932	-0.533154	-0.551084	-0.552029	-0.588528	-0.621001	-0.596988	-0.597942	-0.541937	-0.515696	-0.507216	-0.54688	-0.545078	-0.54613	-0.540368	-0.499255	-0.458111	-0.450825	-0.442366	-0.438395	-0.445625	-0.50536	-0.499687	-0.535467	-0.54681	-0.53195	-0.541347	-0.496447	-0.520338	-0.57768	-0.606075	-0.607984	-0.582077	-0.628011	-0.607746	-0.582712	-0.643444	-0.704935	-0.696056	-0.681302	-0.672073	-0.686414	-0.669963	-0.685294	-0.697637	-0.67272	-0.708056
-0.519472	-0.531819	-0.535025	-0.514814	-0.533079	-0.530789	-0.513871	-0.5746	-0.611414	-0.579204	-0.546246	-0.506691	-0.51781	-0.520428	-0.521859	-0.559442	-0.519685	-0.491859	-0.490019	-0.457223	-0.482249	-0.429503	-0.431697	-0.481723	-0.495008	-0.49052	-0.529109	-0.56056	-0.546314	-0.522232	-0.511824	-0.533344	-0.589488	-0.566386	-0.577857	-0.586215	-0.58483	-0.596588	-0.650982	-0.659979	-0.716163	-0.737525	-0.726071	-0.695664	-0.677816	-0.690206	-0.704704	-0.739789	-0.705169	-0.699162
-0.564503	-0.562551	-0.543863	-0.536502	-0.547272	-0.563805	-0.54686	-0.584413	-0.547607	-0.555478	-0.503345	-0.512377	-0.484627	-0.521686	-0.519464	-0.523787	-0.51438	-0.489393	-0.483772	-0.486157	-0.494147	-0.425815	-0.410058	-0.475783	-0.524815	-0.526615	-0.506184	-0.550429	-0.553832	-0.504858	-0.527582	-0.529557	-0.558141	-0.563066	-0.592621	-0.628411	-0.606588	-0.590487	-0.663959	-0.650665	-0.662803	-0.673162	-0.687193	-0.689394	-0.690073	-0.675791	-0.680623	-0.710678	-0.747196	-0.681444
-0.623818	-0.612524	-0.505578	-0.531031	-0.56549	-0.572681	-0.58963	-0.572536	-0.588275	-0.549563	-0.505972	-0.50945	-0.487381	-0.476057	-0.482768	-0.49582	-0.548992	-0.531679	-0.510032	-0.491194	-0.458237	-0.451315	-0.436136	-0.460598	-0.497578	-0.529499	-0.510624	-0.541792	-0.553245	-0.536846	-0.513835	-0.535079	-0.583057	-0.615839	-0.618338	-0.605783	-0.628789	-0.651037	-0.655793	-0.67816	-0.691768	-0.672172	-0.679208	-0.694407	-0.683162	-0.678337	-0.687112	-0.68839	-0.696218	-0.671777
-0.59508	-0.56224	-0.508257	-0.541381	-0.552708	-0.58796	-0.632196	-0.606627	-0.572392	-0.537653	-0.53723	-0.508151	-0.473718	-0.475333	-0.506926	-0.52037	-0.525915	-0.487603	-0.472316	-0.45274	-0.468535	-0.465829	-0.482023	-0.479582	-0.473135	-0.489492	-0.49276	-0.527989	-0.507192	-0.555217	-0.542036	-0.557618	-0.58811	-0.62285	-0.619985	-0.619107	-0.633794	-0.678684	-0.662303	-0.671195	-0.666375	-0.68212	-0.683629	-0.71452	-0.694243	-0.704893	-0.686004	-0.690664	-0.731192	-0.689938
-0.571823	-0.580547	-0.520571	-0.539098	-0.55353	-0.551896	-0.616411	-0.588221	-0.571399	-0.592118	-0.533624	-0.499186	-0.538309	-0.546732	-0.570477	-0.527332	-0.530172	-0.5331	-0.493853	-0.511324	-0.46064	-0.484544	-0.46586	-0.474433	-0.48271	-0.431858	-0.506777	-0.517023	-0.549046	-0.542225	-0.574958	-0.552239	-0.546182	-0.602918	-0.641796	-0.617224	-0.672301	-0.705931	-0.705767	-0.65953	-0.685373	-0.676369	-0.694423	-0.681847	-0.652233	-0.676489	-0.705585	-0.710544	-0.710181	-0.6935
-0.542507	-0.547706	-0.46615	-0.495507	-0.546112	-0.576163	-0.587141	-0.625763	-0.573686	-0.562429	-0.565824	-0.524096	-0.539435	-0.539303	-0.543731	-0.55488	-0.502427	-0.465253	-0.49206	-0.497372	-0.454036	-0.45927	-0.498436	-0.472201	-0.470063	-0.476154	-0.503082	-0.521408	-0.509863	-0.54669	-0.506404	-0.509848	-0.535519	-0.57545	-0.605656	-0.617105	-0.698083	-0.725572	-0.696693	-0.678465	-0.65596	-0.659003	-0.677975	-0.662631	-0.668807	-0.652841	-0.696232	-0.698396	-0.712404	-0.720801
-0.534667	-0.550067	-0.517509	-0.504995	-0.533783	-0.545305	-0.567299	-0.590073	-0.556683	-0.538443	-0.519266	-0.480046	-0.537513	-0.511237	-0.496221	-0.543921	-0.499321	-0.463165	-0.498301	-0.496939	-0.489837	-0.461378	-0.483784	-0.498412	-0.489436	-0.461551	-0.504908	-0.536546	-0.501043	-0.519143	-0.473227	-0.492496	-0.513061	-0.546889	-0.582158	-0.60053	-0.662754	-0.678258	-0.694506	-0.709379	-0.6489	-0.673358	-0.689939	-0.646948	-0.669163	-0.683753	-0.698592	-0.703938	-0.730971	-0.742019
-0.512029	-0.529483	-0.527845	-0.527782	-0.53427	-0.547254	-0.570378	-0.590729	-0.590338	-0.569816	-0.550168	-0.530937	-0.558663	-0.561291	-0.540741	-0.523756	-0.518457	-0.504683	-0.479553	-0.534712	-0.528689	-0.47011	-0.531755	-0.517084	-0.537486	-0.524549	-0.531455	-0.527516	-0.519507	-0.532463	-0.517104	-0.511452	-0.503027	-0.492263	-0.569267	-0.580687	-0.627961	-0.660671	-0.680686	-0.689236	-0.696573	-0.677874	-0.705284	-0.669786	-0.682316	-0.683539	-0.721808	-0.747448	-0.727061	-0.718829
-0.514908	-0.501482	-0.485655	-0.482734	-0.52485	-0.535705	-0.529233	-0.543954	-0.545166	-0.563384	-0.584227	-0.562881	-0.588784	-0.584875	-0.513723	-0.532851	-0.507587	-0.509144	-0.510498	-0.538933	-0.537688	-0.517197	-0.547959	-0.542793	-0.536787	-0.518797	-0.507908	-0.566685	-0.543432	-0.544464	-0.562174	-0.522044	-0.488981	-0.542673	-0.573162	-0.590243	-0.61694	-0.647325	-0.668061	-0.700571	-0.705266	-0.735389	-0.708623	-0.687922	-0.679525	-0.685068	-0.720945	-0.729175	-0.733995	-0.691454
-0.534448	-0.533654	-0.570352	-0.552423	-0.493804	-0.537808	-0.575943	-0.563946	-0.555974	-0.56855	-0.602218	-0.55567	-0.574812	-0.586292	-0.5668	-0.543972	-0.494845	-0.484508	-0.503763	-0.49886	-0.515029	-0.532398	-0.550183	-0.545327	-0.550716	-0.5419	-0.534149	-0.573027	-0.573008	-0.568715	-0.567804	-0.538158	-0.531112	-0.54629	-0.585848	-0.593323	-0.639946	-0.671321	-0.684108	-0.693417	-0.726909	-0.747009	-0.727806	-0.695364	-0.659219	-0.676894	-0.713021	-0.69635	-0.686727	-0.706903
-0.61299	-0.587949	-0.546695	-0.540051	-0.527281	-0.526894	-0.531962	-0.55499	-0.5849	-0.611317	-0.632279	-0.603902	-0.570863	-0.544991	-0.573248	-0.528558	-0.516945	-0.502003	-0.497398	-0.495777	-0.518538	-0.533788	-0.556907	-0.540703	-0.559706	-0.582713	-0.543693	-0.561673	-0.560036	-0.554376	-0.556732	-0.558423	-0.551914	-0.561525	-0.5961	-0.619761	-0.694778	-0.691468	-0.697588	-0.703744	-0.735663	-0.727514	-0.717089	-0.712976	-0.685997	-0.702648	-0.687834	-0.719454	-0.682119	-0.708998
-0.598405	-0.60004	-0.599531	-0.604241	-0.581556	-0.558186	-0.564833	-0.605462	-0.619596	-0.612998	-0.608032	-0.593896	-0.574203	-0.55995	-0.508957	-0.485937	-0.48712	-0.480023	-0.490566	-0.512914	-0.484571	-0.550968	-0.5253	-0.55086	-0.592535	-0.568631	-0.553916	-0.55581	-0.543366	-0.521263	-0.544279	-0.522172	-0.522741	-0.536511	-0.587929	-0.628447	-0.660876	-0.694139	-0.671071	-0.673968	-0.670014	-0.65471	-0.708389	-0.691902	-0.694397	-0.725432	-0.720399	-0.709341	-0.70023	-0.717302
-0.592947	-0.603305	-0.62246	-0.641593	-0.623498	-0.592691	-0.576695	-0.616466	-0.638622	-0.604041	-0.60591	-0.551486	-0.562249	-0.526129	-0.531275	-0.447033	-0.454677	-0.45091	-0.475379	-0.526789	-0.534033	-0.521536	-0.542099	-0.500594	-0.539805	-0.550933	-0.522265	-0.555664	-0.548412	-0.51752	-0.527776	-0.497238	-0.527627	-0.522777	-0.551256	-0.616554	-0.640037	-0.630147	-0.632507	-0.64024	-0.645894	-0.641832	-0.696757	-0.70736	-0.7349	-0.741274	-0.721701	-0.709391	-0.710183	-0.712877
-0.583771	-0.635871	-0.694736	-0.681075	-0.707433	-0.652014	-0.633108	-0.653028	-0.63683	-0.624164	-0.570912	-0.573651	-0.589633	-0.572374	-0.538015	-0.488341	-0.521203	-0.498705	-0.494805	-0.51879	-0.566694	-0.545361	-0.519102	-0.546499	-0.529227	-0.518255	-0.546352	-0.541521	-0.546689	-0.462539	-0.452941	-0.508335	-0.519022	-0.543171	-0.547076	-0.56936	-0.577813	-0.585059	-0.598459	-0.59946	-0.639523	-0.680759	-0.721638	-0.746714	-0.741732	-0.783833	-0.759682	-0.745757	-0.708218	-0.70781
-0.611604	-0.667774	-0.669331	-0.690635	-0.729158	-0.708052	-0.680259	-0.632697	-0.614924	-0.591558	-0.572529	-0.537622	-0.564095	-0.584868	-0.534953	-0.512321	-0.504721	-0.469008	-0.50926	-0.507581	-0.527629	-0.539748	-0.484608	-0.482777	-0.536846	-0.555285	-0.529218	-0.532039	-0.525173	-0.483515	-0.458585	-0.441796	-0.494289	-0.54441	-0.576535	-0.579431	-0.523861	-0.520093	-0.563525	-0.602709	-0.603318	-0.64686	-0.678061	-0.716497	-0.729391	-0.747189	-0.742473	-0.70933	-0.71916	-0.703171
-0.59775	-0.645637	-0.641132	-0.665343	-0.69868	-0.666399	-0.659615	-0.648667	-0.601879	-0.571905	-0.58553	-0.562401	-0.596811	-0.568942	-0.549065	-0.487411	-0.502648	-0.466365	-0.457725	-0.50068	-0.478956	-0.503906	-0.50707	-0.485563	-0.497062	-0.484605	-0.47668	-0.466275	-0.418956	-0.454505	-0.431159	-0.472122	-0.519211	-0.51832	-0.562168	-0.576445	-0.551267	-0.532186	-0.553453	-0.578628	-0.618804	-0.614124	-0.652211	-0.680069	-0.697446	-0.699499	-0.705258	-0.703975	-0.705717	-0.690176
-0.616599	-0.641334	-0.68512	-0.694928	-0.681466	-0.671208	-0.634947	-0.609926	-0.585598	-0.600737	-0.569727	-0.597078	-0.575912	-0.579981	-0.545575	-0.518748	-0.49844	-0.459152	-0.415625	-0.507935	-0.472896	-0.463071	-0.513683	-0.505029	-0.498723	-0.465955	-0.469239	-0.449125	-0.445613	-0.445317	-0.469369	-0.491134	-0.50547	-0.522368	-0.564778	-0.547022	-0.524764	-0.554396	-0.54515	-0.553148	-0.569527	-0.603457	-0.60569	-0.623139	-0.633742	-0.665991	-0.667295	-0.634561	-0.647264	-0.649177
-0.586364	-0.64829	-0.63775	-0.678925	-0.699463	-0.636526	-0.625674	-0.626952	-0.596725	-0.617919	-0.589803	-0.578106	-0.532413	-0.528429	-0.529045	-0.536683	-0.502518	-0.461045	-0.41459	-0.475972	-0.498465	-0.479013	-0.496732	-0.515037	-0.538564	-0.47718	-0.458612	-0.466245	-0.426121	-0.443699	-0.461227	-0.485015	-0.501533	-0.489983	-0.540854	-0.509539	-0.549632	-0.538044	-0.53726	-0.572287	-0.573359	-0.574719	-0.572283	-0.609739	-0.610527	-0.624195	-0.643338	-0.6267	-0.644257	-0.663941
-0.568108	-0.583117	-0.667627	-0.678623	-0.710824	-0.678733	-0.641472	-0.611333	-0.613565	-0.590839	-0.58838	-0.523629	-0.520651	-0.496266	-0.506208	-0.504046	-0.503072	-0.498072	-0.473835	-0.490309	-0.506365	-0.500602	-0.499051	-0.552883	-0.512172	-0.476824	-0.441041	-0.453731	-0.425966	-0.390967	-0.432082	-0.499183	-0.526029	-0.537388	-0.535435	-0.514739	-0.516266	-0.545254	-0.551387	-0.567744	-0.55417	-0.583986	-0.571809	-0.568756	-0.617986	-0.618767	-0.654442	-0.672451	-0.647198	-0.673269
-0.593094	-0.607222	-0.651746	-0.662203	-0.717002	-0.624003	-0.622985	-0.610956	-0.606045	-0.560625	-0.546172	-0.517986	-0.517449	-0.454447	-0.503661	-0.473535	-0.472943	-0.482691	-0.49121	-0.487468	-0.470925	-0.483604	-0.486986	-0.470411	-0.485064	-0.447177	-0.427983	-0.429165	-0.409783	-0.415262	-0.412714	-0.452805	-0.525589	-0.524173	-0.545043	-0.554281	-0.53504	-0.520153	-0.548684	-0.541362	-0.582184	-0.57639	-0.578917	-0.572235	-0.616924	-0.638612	-0.677508	-0.691091	-0.673306	-0.713977
-0.530888	-0.605662	-0.618153	-0.661506	-0.675251	-0.609403	-0.593807	-0.604773	-0.57732	-0.523542	-0.490556	-0.497441	-0.544163	-0.521561	-0.505078	-0.485958	-0.472013	-0.504549	-0.49293	-0.480492	-0.445947	-0.415576	-0.446171	-0.475156	-0.448081	-0.451457	-0.415347	-0.422211	-0.405401	-0.396194	-0.412313	-0.42436	-0.440399	-0.494506	-0.524778	-0.532511	-0.539861	-0.541766	-0.542974	-0.579134	-0.610685	-0.596867	-0.537537	-0.563284	-0.595547	-0.638263	-0.651859	-0.66916	-0.641532	-0.685095
-0.515858	-0.579489	-0.609183	-0.649861	-0.645244	-0.626914	-0.586404	-0.564474	-0.554894	-0.531614	-0.503731	-0.511461	-0.547884	-0.543791	-0.511975	-0.53579	-0.496923	-0.48883	-0.460655	-0.440985	-0.443389	-0.421298	-0.462037	-0.450158	-0.440571	-0.46274	-0.424064	-0.427448	-0.390192	-0.378374	-0.399072	-0.389398	-0.433081	-0.47651	-0.488711	-0.537527	-0.597745	-0.568236	-0.543309	-0.594803	-0.611349	-0.574394	-0.575607	-0.553071	-0.579466	-0.620049	-0.647227	-0.653382	-0.64359	-0.650735
-0.495236	-0.528579	-0.590186	-0.625805	-0.627853	-0.618861	-0.569728	-0.527227	-0.502351	-0.531014	-0.474346	-0.466692	-0.507437	-0.552297	-0.534129	-0.51816	-0.544819	-0.492959	-0.461002	-0.421764	-0.45936	-0.434581	-0.436234	-0.415653	-0.404812	-0.372419	-0.393255	-0.383301	-0.349599	-0.35914	-0.436469	-0.417901	-0.449191	-0.442071	-0.508977	-0.521784	-0.54491	-0.530142	-0.530392	-0.567489	-0.608149	-0.596989	-0.583361	-0.590681	-0.589763	-0.609872	-0.631174	-0.633727	-0.607271	-0.640928
-0.489694	-0.532588	-0.591956	-0.606916	-0.621965	-0.627963	-0.584577	-0.561039	-0.501246	-0.52413	-0.484915	-0.464504	-0.514345	-0.52856	-0.532654	-0.537063	-0.511944	-0.469385	-0.451096	-0.413183	-0.401426	-0.417357	-0.411061	-0.376824	-0.409521	-0.371789	-0.345199	-0.36931	-0.310122	-0.381876	-0.430916	-0.494009	-0.477534	-0.436473	-0.452972	-0.451861	-0.501651	-0.476913	-0.504787	-0.574326	-0.579969	-0.550575	-0.531138	-0.535784	-0.580023	-0.581653	-0.598836	-0.623564	-0.621162	-0.590362
-0.497952	-0.502999	-0.53831	-0.602436	-0.632958	-0.587042	-0.542053	-0.500797	-0.481991	-0.495779	-0.463555	-0.493866	-0.509684	-0.520185	-0.529724	-0.530104	-0.508913	-0.457092	-0.421987	-0.381198	-0.374814	-0.397652	-0.346755	-0.322849	-0.358203	-0.326137	-0.339294	-0.372451	-0.376459	-0.416688	-0.438815	-0.465608	-0.43148	-0.42452	-0.441049	-0.452603	-0.498247	-0.479943	-0.486379	-0.54854	-0.537566	-0.563441	-0.541976	-0.573997	-0.584112	-0.583747	-0.578226	-0.611579	-0.642638	-0.652253
-0.492347	-0.516758	-0.547858	-0.550859	-0.547537	-0.550557	-0.572166	-0.565753	-0.499084	-0.514623	-0.507695	-0.521652	-0.507988	-0.494706	-0.524364	-0.464557	-0.485539	-0.440453	-0.361419	-0.417295	-0.377747	-0.356139	-0.3288	-0.33144	-0.288993	-0.272562	-0.292736	-0.357867	-0.386572	-0.400496	-0.417815	-0.489374	-0.453137	-0.4024	-0.43495	-0.443405	-0.477206	-0.489912	-0.479658	-0.497043	-0.531707	-0.512068	-0.54097	-0.537254	-0.581557	-0.60588	-0.616221	-0.623074	-0.645219	-0.66393
-0.470206	-0.495011	-0.500123	-0.528096	-0.537593	-0.524899	-0.554298	-0.585926	-0.512269	-0.506045	-0.551483	-0.480373	-0.502787	-0.493513	-0.470177	-0.478447	-0.486365	-0.455749	-0.376906	-0.373288	-0.385981	-0.365281	-0.346246	-0.296833	-0.262879	-0.244035	-0.28506	-0.301729	-0.328963	-0.380019	-0.414328	-0.41466	-0.445907	-0.388683	-0.442288	-0.404958	-0.44951	-0.479715	-0.477438	-0.48759	-0.505011	-0.517363	-0.534856	-0.559198	-0.559271	-0.582627	-0.61676	-0.639459	-0.617967	-0.651296
-0.410264	-0.420548	-0.483507	-0.536926	-0.53713	-0.49235	-0.520719	-0.57084	-0.530571	-0.521276	-0.542639	-0.527364	-0.494126	-0.470235	-0.449978	-0.465107	-0.450326	-0.415567	-0.424816	-0.372254	-0.323034	-0.341094	-0.331327	-0.284846	-0.267762	-0.265246	-0.23862	-0.27794	-0.321205	-0.364258	-0.370372	-0.370147	-0.395548	-0.384445	-0.40816	-0.435331	-0.469313	-0.486457	-0.508369	-0.501831	-0.503526	-0.493834	-0.52903	-0.51299	-0.565042	-0.582156	-0.566695	-0.584353	-0.58712	-0.621554
-0.39703	-0.395163	-0.447501	-0.458026	-0.504829	-0.464478	-0.494297	-0.496428	-0.489088	-0.501901	-0.552728	-0.505433	-0.492727	-0.451227	-0.434902	-0.423985	-0.447025	-0.46407	-0.412936	-0.356842	-0.335544	-0.332849	-0.304627	-0.264399	-0.27237	-0.276204	-0.280345	-0.311299	-0.350433	-0.327775	-0.309142	-0.325843	-0.315668	-0.322886	-0.421345	-0.451974	-0.475782	-0.447028	-0.452013	-0.464209	-0.47568	-0.4727	-0.446649	-0.476042	-0.544302	-0.560028	-0.549882	-0.573664	-0.572952	-0.640389
-0.343143	-0.369971	-0.436819	-0.455613	-0.429524	-0.447137	-0.473425	-0.465012	-0.50346	-0.477128	-0.491549	-0.505704	-0.469701	-0.47891	-0.483982	-0.48969	-0.503799	-0.446946	-0.42906	-0.424102	-0.357024	-0.328944	-0.301427	-0.256071	-0.306427	-0.268509	-0.265664	-0.283221	-0.302858	-0.284059	-0.300186	-0.314701	-0.322223	-0.332879	-0.373796	-0.418363	-0.411533	-0.411472	-0.436977	-0.45	-0.475972	-0.451464	-0.464212	-0.494978	-0.542413	-0.585594	-0.578174	-0.552737	-0.558599	-0.587408
-0.309477	-0.325041	-0.365939	-0.374255	-0.424527	-0.382092	-0.464009	-0.464459	-0.460783	-0.449807	-0.461305	-0.489279	-0.495491	-0.527912	-0.500221	-0.476411	-0.474526	-0.494904	-0.437443	-0.413156	-0.371796	-0.293796	-0.304498	-0.266821	-0.299598	-0.277189	-0.288396	-0.293242	-0.307639	-0.292927	-0.259331	-0.324936	-0.304021	-0.334787	-0.377389	-0.393315	-0.398314	-0.408451	-0.4259	-0.407651	-0.427974	-0.455079	-0.468963	-0.522148	-0.564808	-0.545456	-0.553799	-0.546331	-0.555989	-0.575099
-0.310975	-0.325745	-0.335488	-0.371729	-0.387088	-0.396986	-0.424248	-0.4512	-0.439414	-0.482403	-0.484112	-0.483758	-0.500438	-0.505423	-0.471577	-0.443611	-0.440645	-0.458021	-0.458967	-0.421068	-0.399473	-0.302686	-0.296506	-0.303682	-0.276869	-0.250341	-0.244833	-0.26648	-0.276806	-0.270075	-0.25151	-0.292471	-0.303694	-0.297132	-0.342615	-0.387619	-0.397091	-0.357287	-0.374185	-0.354482	-0.396425	-0.403913	-0.445578	-0.49917	-0.537962	-0.534834	-0.524184	-0.503945	-0.544526	-0.592517
-0.353048	-0.353287	-0.333886	-0.373379	-0.336398	-0.329432	-0.353518	-0.418146	-0.418799	-0.445159	-0.447904	-0.486696	-0.449865	-0.448309	-0.461265	-0.460187	-0.445419	-0.451269	-0.440873	-0.415631	-0.403086	-0.322115	-0.315682	-0.305111	-0.280645	-0.262618	-0.220385	-0.24276	-0.266371	-0.282834	-0.248456	-0.257786	-0.266405	-0.343148	-0.352763	-0.351916	-0.342865	-0.351065	-0.374725	-0.33712	-0.381691	-0.404292	-0.416313	-0.481909	-0.510361	-0.527118	-0.506463	-0.459097	-0.540463	-0.543109
-0.305858	-0.327576	-0.372659	-0.334354	-0.349584	-0.327031	-0.372138	-0.422956	-0.453996	-0.412674	-0.423697	-0.429205	-0.385903	-0.396481	-0.449872	-0.46882	-0.478934	-0.451544	-0.444109	-0.434349	-0.374762	-0.356628	-0.338631	-0.315513	-0.303016	-0.266876	-0.275679	-0.236932	-0.244116	-0.226562	-0.242245	-0.263245	-0.254008	-0.279914	-0.344142	-0.34543	-0.291092	-0.292797	-0.288418	-0.315954	-0.376503	-0.449375	-0.464894	-0.462292	-0.45796	-0.540004	-0.51155	-0.507221	-0.518913	-0.506114
-0.328839	-0.340706	-0.351752	-0.316509	-0.348646	-0.399661	-0.371014	-0.411113	-0.405076	-0.41449	-0.417998	-0.362616	-0.379774	-0.417092	-0.45862	-0.445338	-0.430303	-0.420384	-0.414301	-0.3862	-0.379122	-0.378033	-0.381698	-0.380499	-0.30436	-0.291264	-0.282462	-0.287937	-0.246529	-0.239425	-0.220629	-0.270392	-0.22534	-0.28431	-0.285107	-0.337773	-0.278743	-0.266228	-0.290889	-0.334508	-0.382483	-0.40721	-0.447056	-0.484526	-0.45028	-0.484785	-0.466353	-0.501226	-0.51207	-0.489175
-0.303379	-0.316338	-0.311746	-0.308291	-0.334047	-0.365531	-0.391736	-0.420013	-0.434978	-0.424673	-0.413995	-0.367152	-0.353583	-0.37705	-0.411323	-0.413145	-0.390517	-0.389197	-0.377513	-0.353921	-0.384977	-0.369919	-0.355267	-0.3675	-0.347373	-0.344205	-0.308527	-0.255588	-0.24553	-0.231709	-0.24248	-0.256978	-0.252933	-0.273437	-0.256811	-0.30647	-0.264692	-0.257878	-0.27775	-0.328659	-0.369611	-0.4059	-0.43602	-0.478823	-0.432806	-0.443918	-0.437015	-0.479866	-0.528389	-0.525325
-0.283328	-0.32079	-0.302999	-0.309039	-0.278459	-0.278624	-0.38753	-0.386192	-0.393171	-0.440857	-0.436088	-0.39047	-0.37746	-0.383408	-0.393103	-0.373888	-0.406378	-0.446838	-0.442882	-0.416733	-0.402059	-0.337211	-0.317983	-0.30819	-0.328034	-0.310337	-0.313503	-0.28072	-0.246554	-0.244674	-0.26037	-0.242358	-0.255519	-0.275645	-0.262907	-0.246099	-0.2613	-0.270011	-0.326933	-0.338028	-0.342844	-0.400041	-0.422312	-0.446427	-0.454712	-0.468292	-0.458932	-0.475948	-0.566658	-0.566206
-0.235522	-0.264188	-0.273474	-0.276696	-0.28356	-0.297567	-0.331178	-0.375275	-0.385035	-0.377202	-0.394558	-0.424906	-0.372144	-0.362715	-0.38704	-0.374637	-0.380307	-0.410846	-0.410187	-0.416771	-0.436735	-0.347183	-0.32646	-0.332453	-0.340864	-0.340317	-0.323546	-0.279436	-0.295534	-0.246587	-0.274889	-0.265691	-0.24747	-0.268749	-0.257678	-0.286341	-0.260801	-0.301808	-0.347524	-0.378498	-0.374051	-0.388545	-0.3852	-0.431582	-0.450619	-0.471473	-0.507437	-0.504715	-0.544012	-0.562658
-0.230168	-0.240883	-0.273253	-0.264628	-0.28807	-0.32075	-0.330871	-0.346776	-0.33414	-0.364394	-0.361081	-0.37199	-0.382765	-0.386544	-0.389693	-0.366808	-0.346223	-0.36525	-0.358639	-0.353506	-0.37308	-0.333252	-0.351747	-0.3396	-0.350733	-0.318934	-0.316518	-0.322061	-0.287902	-0.280471	-0.278019	-0.268757	-0.25792	-0.279923	-0.268422	-0.247253	-0.321069	-0.339028	-0.342348	-0.358046	-0.381852	-0.352786	-0.39036	-0.415791	-0.445811	-0.477242	-0.486425	-0.472743	-0.538958	-0.546245
-0.268833	-0.246927	-0.219168	-0.30028	-0.291181	-0.302738	-0.294052	-0.326679	-0.358202	-0.34882	-0.364211	-0.364815	-0.387021	-0.3484	-0.389835	-0.372076	-0.3911	-0.35174	-0.378775	-0.363885	-0.353091	-0.374103	-0.377812	-0.333772	-0.286638	-0.273107	-0.289582	-0.320238	-0.286306	-0.276454	-0.310818	-0.298249	-0.282589	-0.280698	-0.29528	-0.289942	-0.326087	-0.314061	-0.3499	-0.346205	-0.378628	-0.392186	-0.373865	-0.393991	-0.441493	-0.479462	-0.485256	-0.496921	-0.497026	-0.551837
-0.258945	-0.224473	-0.255401	-0.305733	-0.309434	-0.298037	-0.309815	-0.363867	-0.385422	-0.386797	-0.407205	-0.40343	-0.369819	-0.33503	-0.358559	-0.375824	-0.391969	-0.318819	-0.381061	-0.396646	-0.376657	-0.398707	-0.344996	-0.296875	-0.291152	-0.266498	-0.308572	-0.272692	-0.271276	-0.289425	-0.332801	-0.329241	-0.337498	-0.315936	-0.311407	-0.341888	-0.35429	-0.349601	-0.353896	-0.378957	-0.382875	-0.393176	-0.405678	-0.423279	-0.424179	-0.4349	-0.478398	-0.504581	-0.529118	-0.535484
-0.228446	-0.185641	-0.241379	-0.253955	-0.233985	-0.273203	-0.293815	-0.305071	-0.355533	-0.384976	-0.376539	-0.397056	-0.376457	-0.354878	-0.375441	-0.379849	-0.35527	-0.333709	-0.336352	-0.358765	-0.360492	-0.385801	-0.333284	-0.279456	-0.255151	-0.23771	-0.265548	-0.29334	-0.283961	-0.292099	-0.315157	-0.335606	-0.325257	-0.343986	-0.350729	-0.350236	-0.363309	-0.419876	-0.407786	-0.403461	-0.422178	-0.430995	-0.382114	-0.409326	-0.424926	-0.440819	-0.476401	-0.478408	-0.513775	-0.522924
-0.252078	-0.203172	-0.244165	-0.253231	-0.263975	-0.257852	-0.25714	-0.249545	-0.267416	-0.341095	-0.364711	-0.380492	-0.380321	-0.342003	-0.374408	-0.329531	-0.328209	-0.318646	-0.335062	-0.340576	-0.36837	-0.348466	-0.338643	-0.28702	-0.244006	-0.253751	-0.27853	-0.291177	-0.288248	-0.326725	-0.312638	-0.325258	-0.363195	-0.345751	-0.349532	-0.359067	-0.356779	-0.426931	-0.446847	-0.449125	-0.445232	-0.42888	-0.397251	-0.455452	-0.459646	-0.44727	-0.492166	-0.504801	-0.468196	-0.520792
-0.272982	-0.247234	-0.229704	-0.22818	-0.23089	-0.27264	-0.261218	-0.282899	-0.300347	-0.332538	-0.383795	-0.356479	-0.335887	-0.348276	-0.319785	-0.332686	-0.285061	-0.305813	-0.317036	-0.312233	-0.324895	-0.312832	-0.292471	-0.280186	-0.245339	-0.263412	-0.277293	-0.336492	-0.310836	-0.318231	-0.318087	-0.317881	-0.338567	-0.340057	-0.352337	-0.347213	-0.347015	-0.407906	-0.465187	-0.456638	-0.431333	-0.437604	-0.449253	-0.49303	-0.461188	-0.455699	-0.446686	-0.489139	-0.502303	-0.542251
-0.222857	-0.179282	-0.200443	-0.160701	-0.240915	-0.271266	-0.297021	-0.270683	-0.264928	-0.303601	-0.338012	-0.339453	-0.351753	-0.349903	-0.325677	-0.277505	-0.268123	-0.248241	-0.296791	-0.281491	-0.227164	-0.232914	-0.252926	-0.263265	-0.250763	-0.260506	-0.29086	-0.297075	-0.304476	-0.346928	-0.380605	-0.348349	-0.352578	-0.371705	-0.368612	-0.396073	-0.393713	-0.39692	-0.413764	-0.419766	-0.390778	-0.437324	-0.506006	-0.507517	-0.496588	-0.460801	-0.474457	-0.50643	-0.570572	-0.595399
-0.237528	-0.175205	-0.165387	-0.175135	-0.23695	-0.282276	-0.277118	-0.274403	-0.25941	-0.255404	-0.269271	-0.294823	-0.318054	-0.351722	-0.287857	-0.222342	-0.230353	-0.244272	-0.285129	-0.234072	-0.233226	-0.251742	-0.258523	-0.245699	-0.219674	-0.306664	-0.322989	-0.317546	-0.314385	-0.315503	-0.324068	-0.365619	-0.381957	-0.396402	-0.37183	-0.383202	-0.407625	-0.392298	-0.408746	-0.39262	-0.391176	-0.494206	-0.536866	-0.5056	-0.499662	-0.463488	-0.482886	-0.547627	-0.594068	-0.586422
-0.18125	-0.200836	-0.160249	-0.186545	-0.233607	-0.276888	-0.242028	-0.19407	-0.239808	-0.239092	-0.286986	-0.286619	-0.294307	-0.298054	-0.285484	-0.249803	-0.195249	-0.180233	-0.14841	-0.228071	-0.262052	-0.235714	-0.23443	-0.258249	-0.253883	-0.240048	-0.302189	-0.306694	-0.331763	-0.322501	-0.34747	-0.331557	-0.374174	-0.369481	-0.381379	-0.398912	-0.394838	-0.422194	-0.410002	-0.4432	-0.436002	-0.452982	-0.480115	-0.508341	-0.477042	-0.481439	-0.51225	-0.552137	-0.549113	-0.547445
-0.125561	-0.210971	-0.176682	-0.219147	-0.165921	-0.183586	-0.19132	-0.195798	-0.221656	-0.264069	-0.23425	-0.243178	-0.237271	-0.26825	-0.279311	-0.221996	-0.16541	-0.182297	-0.177017	-0.195383	-0.20205	-0.221943	-0.193746	-0.201678	-0.221889	-0.234017	-0.241062	-0.293081	-0.331528	-0.332517	-0.320517	-0.346536	-0.374811	-0.36629	-0.367671	-0.422582	-0.443362	-0.454691	-0.447934	-0.450129	-0.442595	-0.460039	-0.464637	-0.531711	-0.480242	-0.50351	-0.506734	-0.503361	-0.520076	-0.547796
-0.116935	-0.135789	-0.151447	-0.128016	-0.126784	-0.150265	-0.15812	-0.177006	-0.179657	-0.208173	-0.205719	-0.266292	-0.234205	-0.244704	-0.258806	-0.249686	-0.163273	-0.195211	-0.177745	-0.201585	-0.180507	-0.205216	-0.150387	-0.162622	-0.2091	-0.232714	-0.287115	-0.314795	-0.302243	-0.320992	-0.328024	-0.322454	-0.348874	-0.37494	-0.38742	-0.411369	-0.444152	-0.452591	-0.492768	-0.446554	-0.451415	-0.471189	-0.447971	-0.475298	-0.479202	-0.464919	-0.480396	-0.509633	-0.529048	-0.57326
-0.143393	-0.166331	-0.179509	-0.146322	-0.142388	-0.147452	-0.166031	-0.162613	-0.161166	-0.206599	-0.235372	-0.247262	-0.241171	-0.242811	-0.209244	-0.184703	-0.161837	-0.179906	-0.170144	-0.200811	-0.179412	-0.205777	-0.166753	-0.17733	-0.219403	-0.215037	-0.281703	-0.300514	-0.293436	-0.315672	-0.298348	-0.313263	-0.324294	-0.337374	-0.353746	-0.393237	-0.464403	-0.462241	-0.457871	-0.46165	-0.428335	-0.484438	-0.48102	-0.484217	-0.528498	-0.506086	-0.494443	-0.496013	-0.553346	-0.540563
-0.197343	-0.188921	-0.182827	-0.211407	-0.178822	-0.149448	-0.142408	-0.173443	-0.205177	-0.18519	-0.192585	-0.222904	-0.21883	-0.230885	-0.243995	-0.168734	-0.17643	-0.178993	-0.219078	-0.186254	-0.196702	-0.227499	-0.218509	-0.217116	-0.226431	-0.245886	-0.270162	-0.333799	-0.349719	-0.350919	-0.296212	-0.300294	-0.326662	-0.357122	-0.35536	-0.377907	-0.429604	-0.453084	-0.424771	-0.44317	-0.488409	-0.511973	-0.493791	-0.487955	-0.493576	-0.498808	-0.508387	-0.480845	-0.527431	-0.512538
-0.26231	-0.235658	-0.223724	-0.220627	-0.154284	-0.153724	-0.125352	-0.142952	-0.225072	-0.188479	-0.174707	-0.204068	-0.226259	-0.233812	-0.226074	-0.233739	-0.271951	-0.230884	-0.215402	-0.220904	-0.200297	-0.235519	-0.259092	-0.252271	-0.258784	-0.284753	-0.293086	-0.309801	-0.365702	-0.363402	-0.355829	-0.335254	-0.358399	-0.376492	-0.373404	-0.388094	-0.399419	-0.415869	-0.411545	-0.465063	-0.462572	-0.481823	-0.514385	-0.485343	-0.470821	-0.506116	-0.484936	-0.475872	-0.501256	-0.514679
-0.231301	-0.219849	-0.206929	-0.185878	-0.192693	-0.188789	-0.12432	-0.187453	-0.185758	-0.165673	-0.181039	-0.173632	-0.2268	-0.243116	-0.258816	-0.250668	-0.279417	-0.272724	-0.228797	-0.279805	-0.285503	-0.251846	-0.257242	-0.263786	-0.27091	-0.311346	-0.322715	-0.339221	-0.366171	-0.367845	-0.374062	-0.400585	-0.407631	-0.425952	-0.394223	-0.386065	-0.411725	-0.399462	-0.395012	-0.446903	-0.467218	-0.496157	-0.457905	-0.453059	-0.427697	-0.444654	-0.455545	-0.474531	-0.52695	-0.539664
-0.236973	-0.201784	-0.181466	-0.177804	-0.165824	-0.189788	-0.203248	-0.20535	-0.192531	-0.186078	-0.195069	-0.174831	-0.208548	-0.225667	-0.294934	-0.286529	-0.287955	-0.24832	-0.257281	-0.292001	-0.276546	-0.263656	-0.278826	-0.256935	-0.223776	-0.259911	-0.288022	-0.297887	-0.338096	-0.364281	-0.384966	-0.428322	-0.414319	-0.408489	-0.428582	-0.375478	-0.388011	-0.36654	-0.405525	-0.451237	-0.420703	-0.461148	-0.467012	-0.455179	-0.416776	-0.431275	-0.41243	-0.4717	-0.511774	-0.54034
-0.230275	-0.202283	-0.175676	-0.187644	-0.157102	-0.164347	-0.222642	-0.21895	-0.193456	-0.204295	-0.215214	-0.216525	-0.236668	-0.247341	-0.297685	-0.269002	-0.250714	-0.26403	-0.286654	-0.306266	-0.257069	-0.28465	-0.276045	-0.260493	-0.261582	-0.274321	-0.300304	-0.361013	-0.323106	-0.330395	-0.402045	-0.450283	-0.422018	-0.412064	-0.406718	-0.373942	-0.383188	-0.379836	-0.388812	-0.447965	-0.448582	-0.447717	-0.433519	-0.463893	-0.438577	-0.439315	-0.415685	-0.451887	-0.474906	-0.528475
-0.209268	-0.160236	-0.191932	-0.22531	-0.190772	-0.19817	-0.217948	-0.228223	-0.199277	-0.230636	-0.202779	-0.247437	-0.244716	-0.26515	-0.301599	-0.309726	-0.282192	-0.30877	-0.311583	-0.31541	-0.289958	-0.266426	-0.278807	-0.259106	-0.264298	-0.256395	-0.283585	-0.315941	-0.298409	-0.350862	-0.411296	-0.427798	-0.437336	-0.388533	-0.381127	-0.347838	-0.370574	-0.397539	-0.406027	-0.442041	-0.441439	-0.44858	-0.467657	-0.472455	-0.447185	-0.443197	-0.451593	-0.441982	-0.487692	-0.51718
-0.209908	-0.191983	-0.203505	-0.220577	-0.220022	-0.231017	-0.256726	-0.194297	-0.185132	-0.198683	-0.209982	-0.269678	-0.294838	-0.3211	-0.31689	-0.309674	-0.304954	-0.350831	-0.312601	-0.315076	-0.291736	-0.322098	-0.298316	-0.277458	-0.299882	-0.315285	-0.331837	-0.303974	-0.281115	-0.342742	-0.387015	-0.398467	-0.449426	-0.425979	-0.413359	-0.3521	-0.392154	-0.412036	-0.414937	-0.419069	-0.462495	-0.461078	-0.466459	-0.473576	-0.442804	-0.495998	-0.466753	-0.447002	-0.456474	-0.500087
-0.217015	-0.254428	-0.26583	-0.247487	-0.277533	-0.264162	-0.207697	-0.168052	-0.201918	-0.197262	-0.25918	-0.284528	-0.325123	-0.333834	-0.352717	-0.350174	-0.3255	-0.312017	-0.354615	-0.357123	-0.318017	-0.31128	-0.286218	-0.314257	-0.339235	-0.386716	-0.403466	-0.340182	-0.319928	-0.351295	-0.361731	-0.397502	-0.403805	-0.440118	-0.421768	-0.368225	-0.421028	-0.431726	-0.435656	-0.462903	-0.440949	-0.430736	-0.449898	-0.468521	-0.445676	-0.445989	-0.452754	-0.454629	-0.394815	-0.471869
-0.238826	-0.294107	-0.26685	-0.253657	-0.262955	-0.253216	-0.227137	-0.199767	-0.220837	-0.264306	-0.270164	-0.323099	-0.354021	-0.383354	-0.355141	-0.349947	-0.33573	-0.372346	-0.385726	-0.373614	-0.35273	-0.329693	-0.288124	-0.300409	-0.338995	-0.357927	-0.411885	-0.351884	-0.329728	-0.381352	-0.367171	-0.396727	-0.412883	-0.37311	-0.391527	-0.426504	-0.448072	-0.424654	-0.472817	-0.442815	-0.441628	-0.461438	-0.422325	-0.417117	-0.449731	-0.445435	-0.433261	-0.453989	-0.42734	-0.445123
-0.231682	-0.222824	-0.238122	-0.25647	-0.230789	-0.237898	-0.265754	-0.252404	-0.274987	-0.273034	-0.272957	-0.332373	-0.398117	-0.403995	-0.38037	-0.440241	-0.42612	-0.410282	-0.406476	-0.387101	-0.361692	-0.352575	-0.369126	-0.322281	-0.307371	-0.343968	-0.386607	-0.35872	-0.374594	-0.380394	-0.372232	-0.396483	-0.414341	-0.397666	-0.416038	-0.410218	-0.421597	-0.445339	-0.489948	-0.480758	-0.455414	-0.48497	-0.449669	-0.40462	-0.42279	-0.427482	-0.449586	-0.445718	-0.427057	-0.465782
-0.248996	-0.221133	-0.198289	-0.256687	-0.229095	-0.297239	-0.30051	-0.31481	-0.361555	-0.335601	-0.310689	-0.348724	-0.40651	-0.441881	-0.446946	-0.50192	-0.486414	-0.433029	-0.382263	-0.401182	-0.384804	-0.351274	-0.382454	-0.349046	-0.335839	-0.330082	-0.356023	-0.381538	-0.365034	-0.386354	-0.364947	-0.400002	-0.408665	-0.434528	-0.413319	-0.444013	-0.402476	-0.409017	-0.4432	-0.483493	-0.5023	-0.464955	-0.467864	-0.421919	-0.434731	-0.434864	-0.431013	-0.443644	-0.446894	-0.446709
-0.261331	-0.24135	-0.222123	-0.298445	-0.306189	-0.316605	-0.319369	-0.359625	-0.357773	-0.352399	-0.357701	-0.38247	-0.441944	-0.519565	-0.512885	-0.553494	-0.507716	-0.46992	-0.412488	-0.411289	-0.397593	-0.387403	-0.376036	-0.363096	-0.342945	-0.35902	-0.318923	-0.352903	-0.364077	-0.35014	-0.394303	-0.396148	-0.361147	-0.360003	-0.391452	-0.39069	-0.419263	-0.381792	-0.437598	-0.438957	-0.453693	-0.479574	-0.444002	-0.447807	-0.429903	-0.423129	-0.44766	-0.436464	-0.464804	-0.446481
-0.290555	-0.249415	-0.308987	-0.328842	-0.375594	-0.394186	-0.361742	-0.40561	-0.3814	-0.419537	-0.419263	-0.445626	-0.487782	-0.470497	-0.53894	-0.560937	-0.541813	-0.477414	-0.404796	-0.425575	-0.425045	-0.407179	-0.382242	-0.380922	-0.344906	-0.390059	-0.361986	-0.365857	-0.350971	-0.343455	-0.359442	-0.356528	-0.299198	-0.322634	-0.363354	-0.376093	-0.401326	-0.374112	-0.390017	-0.374267	-0.389993	-0.432286	-0.396498	-0.438935	-0.449349	-0.362408	-0.414166	-0.434117	-0.448688	-0.499157
-0.279674	-0.273322	-0.337223	-0.342202	-0.389814	-0.406121	-0.426656	-0.436231	-0.436749	-0.433446	-0.477244	-0.448196	-0.462927	-0.459699	-0.490041	-0.475895	-0.471741	-0.478139	-0.462933	-0.453638	-0.439844	-0.432345	-0.413743	-0.352997	-0.391118	-0.430018	-0.412839	-0.365374	-0.310751	-0.299293	-0.301996	-0.33233	-0.31342	-0.298632	-0.30811	-0.316938	-0.379251	-0.367005	-0.358234	-0.346804	-0.372917	-0.427854	-0.407042	-0.449076	-0.40757	-0.374379	-0.370017	-0.385964	-0.449188	-0.488645
-0.319483	-0.306936	-0.36168	-0.363823	-0.372366	-0.425014	-0.458465	-0.456668	-0.451897	-0.44813	-0.501407	-0.486233	-0.466522	-0.434707	-0.429942	-0.491539	-0.465717	-0.47699	-0.515192	-0.511415	-0.467862	-0.46854	-0.456762	-0.42645	-0.435535	-0.423169	-0.408901	-0.36954	-0.312448	-0.372916	-0.324286	-0.331813	-0.318254	-0.326961	-0.3296	-0.358704	-0.299255	-0.307323	-0.357315	-0.342335	-0.444537	-0.406658	-0.455246	-0.455098	-0.396981	-0.358126	-0.330715	-0.354075	-0.398996	-0.454458
-0.321314	-0.318986	-0.340803	-0.371103	-0.384875	-0.422079	-0.45732	-0.49663	-0.456139	-0.464388	-0.454777	-0.449346	-0.447469	-0.438976	-0.438932	-0.48003	-0.457286	-0.496684	-0.54228	-0.522477	-0.495562	-0.459384	-0.466548	-0.438156	-0.396465	-0.405032	-0.39527	-0.371925	-0.383366	-0.355664	-0.335354	-0.332323	-0.324063	-0.324511	-0.371398	-0.328863	-0.325505	-0.32857	-0.342089	-0.398391	-0.453113	-0.418552	-0.452289	-0.410142	-0.379954	-0.34157	-0.356886	-0.380998	-0.419214	-0.413599
-0.314743	-0.363845	-0.367867	-0.378065	-0.391035	-0.43144	-0.437517	-0.477821	-0.480343	-0.49711	-0.472469	-0.44439	-0.439506	-0.440719	-0.443272	-0.466749	-0.473221	-0.507282	-0.558309	-0.575165	-0.52215	-0.496419	-0.459092	-0.496125	-0.453234	-0.42535	-0.432261	-0.423195	-0.377929	-0.381272	-0.347899	-0.30371	-0.284526	-0.345935	-0.361078	-0.354307	-0.335182	-0.320214	-0.375984	-0.399591	-0.430968	-0.423736	-0.447288	-0.413647	-0.367657	-0.429096	-0.402015	-0.386101	-0.403604	-0.380851
-0.368958	-0.370734	-0.356237	-0.352367	-0.378786	-0.416945	-0.414973	-0.444971	-0.454546	-0.46766	-0.468962	-0.428355	-0.403396	-0.402686	-0.419913	-0.451767	-0.496414	-0.522238	-0.592399	-0.556729	-0.540849	-0.532128	-0.530742	-0.473789	-0.501613	-0.496047	-0.45723	-0.466239	-0.455369	-0.39189	-0.336934	-0.301151	-0.304776	-0.334522	-0.333776	-0.36215	-0.343264	-0.339076	-0.361549	-0.355527	-0.3851	-0.425131	-0.435753	-0.409327	-0.428253	-0.452658	-0.42092	-0.420077	-0.409046	-0.374248
-0.354292	-0.336352	-0.393433	-0.377544	-0.429276	-0.420522	-0.415889	-0.436321	-0.490442	-0.451566	-0.44553	-0.368147	-0.398711	-0.387833	-0.422457	-0.42977	-0.525818	-0.557478	-0.590024	-0.547309	-0.557985	-0.517922	-0.527234	-0.509661	-0.528649	-0.53145	-0.541062	-0.498759	-0.463679	-0.407605	-0.387838	-0.353602	-0.345319	-0.347761	-0.328143	-0.35667	-0.31376	-0.314003	-0.296944	-0.356009	-0.388314	-0.404047	-0.381673	-0.37845	-0.427572	-0.438324	-0.394787	-0.409398	-0.370043	-0.378443
-0.336314	-0.387337	-0.375984	-0.404436	-0.453858	-0.403311	-0.424541	-0.403899	-0.466062	-0.499804	-0.42743	-0.434391	-0.41257	-0.413396	-0.422881	-0.45551	-0.483285	-0.525102	-0.565001	-0.550684	-0.512483	-0.551845	-0.570149	-0.543393	-0.526308	-0.559177	-0.533083	-0.478029	-0.472767	-0.437068	-0.410069	-0.397254	-0.396695	-0.407636	-0.406579	-0.323045	-0.341605	-0.314218	-0.338325	-0.350772	-0.411404	-0.434697	-0.433923	-0.416682	-0.408619	-0.388392	-0.420207	-0.389984	-0.366163	-0.37421
-0.36401	-0.349259	-0.387573	-0.410105	-0.449855	-0.404556	-0.353736	-0.400648	-0.421722	-0.426714	-0.423555	-0.433867	-0.394336	-0.430248	-0.45608	-0.443986	-0.502906	-0.529078	-0.565695	-0.528827	-0.511172	-0.544181	-0.537042	-0.542114	-0.535525	-0.545582	-0.520554	-0.499409	-0.468911	-0.439596	-0.512692	-0.471851	-0.430341	-0.395764	-0.391341	-0.384589	-0.409607	-0.408871	-0.388356	-0.403178	-0.409691	-0.420889	-0.444803	-0.44725	-0.461293	-0.427206	-0.415534	-0.418421	-0.413475	-0.383054
-0.354435	-0.334312	-0.392084	-0.406584	-0.404848	-0.375556	-0.377362	-0.375944	-0.361461	-0.361721	-0.384605	-0.42258	-0.398405	-0.440419	-0.434329	-0.475894	-0.514543	-0.562142	-0.5346	-0.474991	-0.48474	-0.508242	-0.522968	-0.517177	-0.560006	-0.511417	-0.525125	-0.538824	-0.504268	-0.460282	-0.483015	-0.486442	-0.446273	-0.434022	-0.403625	-0.425675	-0.427363	-0.494548	-0.397656	-0.388548	-0.37794	-0.409559	-0.429384	-0.466363	-0.49157	-0.475384	-0.451754	-0.44373	-0.43451	-0.414852
-0.376432	-0.33987	-0.360508	-0.39082	-0.403652	-0.396425	-0.387047	-0.355483	-0.347075	-0.33329	-0.374215	-0.439489	-0.416072	-0.422533	-0.439486	-0.482021	-0.532039	-0.496805	-0.502525	-0.495913	-0.537475	-0.555253	-0.555919	-0.533729	-0.522087	-0.520028	-0.54249	-0.50881	-0.500911	-0.50694	-0.512793	-0.447923	-0.44776	-0.494096	-0.496149	-0.474744	-0.452996	-0.457085	-0.455636	-0.457997	-0.409426	-0.419114	-0.436585	-0.443594	-0.482959	-0.487321	-0.458674	-0.43764	-0.441943	-0.426823
-0.374038	-0.339215	-0.323183	-0.322672	-0.383698	-0.432146	-0.414652	-0.390938	-0.371025	-0.355933	-0.373124	-0.379653	-0.410205	-0.448836	-0.461802	-0.462462	-0.520857	-0.513334	-0.490256	-0.521049	-0.541659	-0.514624	-0.519274	-0.52489	-0.494626	-0.519353	-0.499858	-0.47942	-0.541949	-0.597176	-0.539041	-0.50424	-0.504097	-0.548107	-0.569914	-0.514438	-0.540011	-0.483016	-0.498371	-0.495875	-0.447829	-0.442801	-0.455453	-0.477458	-0.491373	-0.493848	-0.485245	-0.447788	-0.444189	-0.452429
-0.381904	-0.332549	-0.366873	-0.352091	-0.409497	-0.424179	-0.458893	-0.404233	-0.385743	-0.385263	-0.402819	-0.420987	-0.418463	-0.439922	-0.461044	-0.489789	-0.510818	-0.498814	-0.557569	-0.5306	-0.5677	-0.579639	-0.555344	-0.488803	-0.517799	-0.483942	-0.510783	-0.547647	-0.576994	-0.624346	-0.603248	-0.578159	-0.548628	-0.531931	-0.550568	-0.520824	-0.531624	-0.516277	-0.519792	-0.522748	-0.518132	-0.480882	-0.510419	-0.514289	-0.523066	-0.494486	-0.48017	-0.400312	-0.450416	-0.472512
-0.349901	-0.337652	-0.3445	-0.341663	-0.415007	-0.46376	-0.470471	-0.45851	-0.45577	-0.456199	-0.457134	-0.417386	-0.477195	-0.489372	-0.495574	-0.47083	-0.46229	-0.488162	-0.542309	-0.515144	-0.561744	-0.615641	-0.577506	-0.540019	-0.49938	-0.509923	-0.494263	-0.55223	-0.591006	-0.603403	-0.567029	-0.569752	-0.527798	-0.531349	-0.522514	-0.534707	-0.552318	-0.541044	-0.508868	-0.495131	-0.493886	-0.476007	-0.499191	-0.524467	-0.503772	-0.463185	-0.412353	-0.431638	-0.440686	-0.410341
-0.374517	-0.343639	-0.329368	-0.335604	-0.429908	-0.464834	-0.493774	-0.516593	-0.50265	-0.498597	-0.479897	-0.482096	-0.538635	-0.537178	-0.47992	-0.504583	-0.477908	-0.502681	-0.515824	-0.515897	-0.554923	-0.60699	-0.57216	-0.534668	-0.51501	-0.489816	-0.503252	-0.51965	-0.594565	-0.628526	-0.585355	-0.559941	-0.546698	-0.528968	-0.566715	-0.513491	-0.504711	-0.518572	-0.494647	-0.461114	-0.511688	-0.482532	-0.537487	-0.498897	-0.505605	-0.499117	-0.463533	-0.46812	-0.460221	-0.4043
-0.404367	-0.390892	-0.363895	-0.352104	-0.451649	-0.476326	-0.480295	-0.531857	-0.518031	-0.511076	-0.525362	-0.526192	-0.505676	-0.50554	-0.485471	-0.508713	-0.525366	-0.524057	-0.548898	-0.561548	-0.599194	-0.567297	-0.557567	-0.554302	-0.49723	-0.511912	-0.522963	-0.546147	-0.593083	-0.606574	-0.54456	-0.548582	-0.521729	-0.558859	-0.563829	-0.53994	-0.524834	-0.515047	-0.505279	-0.509181	-0.47786	-0.466016	-0.489127	-0.510476	-0.514665	-0.463786	-0.456755	-0.498903	-0.468718	-0.422843
-0.397305	-0.394235	-0.350858	-0.363002	-0.396018	-0.505555	-0.500462	-0.500999	-0.56301	-0.539492	-0.544762	-0.514567	-0.50782	-0.50344	-0.510945	-0.503012	-0.526884	-0.536734	-0.56742	-0.574273	-0.561674	-0.58427	-0.574147	-0.544871	-0.539509	-0.538024	-0.511725	-0.548679	-0.547763	-0.563258	-0.54311	-0.540313	-0.487637	-0.583936	-0.561919	-0.527354	-0.537119	-0.512858	-0.503851	-0.541184	-0.516391	-0.450635	-0.472956	-0.463436	-0.489813	-0.465987	-0.489115	-0.449141	-0.412365	-0.383192
-0.423929	-0.409707	-0.392803	-0.420754	-0.445238	-0.480091	-0.47847	-0.51827	-0.509926	-0.554369	-0.539294	-0.537352	-0.536928	-0.49776	-0.516972	-0.479196	-0.559852	-0.556066	-0.574525	-0.56256	-0.550388	-0.562313	-0.576245	-0.551964	-0.516699	-0.45818	-0.483471	-0.518571	-0.552097	-0.518261	-0.52135	-0.533347	-0.542294	-0.568988	-0.554585	-0.551752	-0.520498	-0.506149	-0.503341	-0.526292	-0.491628	-0.4858	-0.47863	-0.450295	-0.452258	-0.476388	-0.445659	-0.4098	-0.391604	-0.335422
-0.389553	-0.408849	-0.424989	-0.430302	-0.423966	-0.433641	-0.48616	-0.486191	-0.514783	-0.498267	-0.501123	-0.475926	-0.504223	-0.479174	-0.498423	-0.512722	-0.542774	-0.591853	-0.566164	-0.539761	-0.527732	-0.562673	-0.57231	-0.532244	-0.532943	-0.515406	-0.484905	-0.529948	-0.517792	-0.510602	-0.547576	-0.541125	-0.531238	-0.552485	-0.573846	-0.592734	-0.550527	-0.484881	-0.500709	-0.509855	-0.513136	-0.494809	-0.475149	-0.421451	-0.445681	-0.43581	-0.434565	-0.400787	-0.364322	-0.34242
-0.427281	-0.44383	-0.470304	-0.436806	-0.418229	-0.406015	-0.402637	-0.440489	-0.507502	-0.457691	-0.456283	-0.463348	-0.493561	-0.495434	-0.483232	-0.491455	-0.561986	-0.54694	-0.504257	-0.507292	-0.520245	-0.526167	-0.542663	-0.470275	-0.48101	-0.509904	-0.450249	-0.482154	-0.521363	-0.508471	-0.505635	-0.491063	-0.536995	-0.502523	-0.53254	-0.574136	-0.512981	-0.474979	-0.493327	-0.516461	-0.508971	-0.477706	-0.475275	-0.436252	-0.459124	-0.440177	-0.397923	-0.377758	-0.371993	-0.349724
-0.458041	-0.481775	-0.450096	-0.427915	-0.424472	-0.425259	-0.407853	-0.429171	-0.450264	-0.444929	-0.406866	-0.444434	-0.442759	-0.484484	-0.48632	-0.493023	-0.536349	-0.542469	-0.510465	-0.516998	-0.517119	-0.515848	-0.492653	-0.450111	-0.450143	-0.44678	-0.442525	-0.456778	-0.490078	-0.518831	-0.518827	-0.484639	-0.501981	-0.506632	-0.488296	-0.462825	-0.472054	-0.463014	-0.500459	-0.511189	-0.490207	-0.468432	-0.441446	-0.395228	-0.412882	-0.395791	-0.402614	-0.374249	-0.353165	-0.266285
-0.433054	-0.431126	-0.458411	-0.422975	-0.43473	-0.422421	-0.453598	-0.413482	-0.426397	-0.43596	-0.397538	-0.415223	-0.440339	-0.448181	-0.462866	-0.47721	-0.520712	-0.52144	-0.531594	-0.488038	-0.499343	-0.50635	-0.495631	-0.48696	-0.494887	-0.447288	-0.452761	-0.448029	-0.462727	-0.491549	-0.485133	-0.502937	-0.485378	-0.456844	-0.450752	-0.433548	-0.451426	-0.451623	-0.465009	-0.475883	-0.466055	-0.456858	-0.448205	-0.417615	-0.416735	-0.372389	-0.378945	-0.345843	-0.330261	-0.314062
-0.428872	-0.402619	-0.412345	-0.433117	-0.484887	-0.476867	-0.41445	-0.437244	-0.401862	-0.397315	-0.393458	-0.350476	-0.385558	-0.401687	-0.463146	-0.542244	-0.526075	-0.573151	-0.512061	-0.480879	-0.49615	-0.507474	-0.475874	-0.503719	-0.46599	-0.429824	-0.48035	-0.497343	-0.491521	-0.51588	-0.482407	-0.491362	-0.470776	-0.463142	-0.418664	-0.474055	-0.420475	-0.479779	-0.439933	-0.449669	-0.450474	-0.462461	-0.445608	-0.42353	-0.366979	-0.356401	-0.333941	-0.317647	-0.32708	-0.339006
-0.364243	-0.417361	-0.391083	-0.432274	-0.446511	-0.410035	-0.368049	-0.389902	-0.391143	-0.41485	-0.359068	-0.376914	-0.389415	-0.467082	-0.461208	-0.528275	-0.558174	-0.579309	-0.530059	-0.484846	-0.471761	-0.49901	-0.482716	-0.465515	-0.47755	-0.461516	-0.474536	-0.470963	-0.458896	-0.491919	-0.508315	-0.467977	-0.482762	-0.468598	-0.460533	-0.453351	-0.438672	-0.443085	-0.441767	-0.443368	-0.413123	-0.417449	-0.421404	-0.396724	-0.378781	-0.330843	-0.314089	-0.304195	-0.336804	-0.321997
-0.323094	-0.345035	-0.357444	-0.38298	-0.415939	-0.395182	-0.417129	-0.409711	-0.39211	-0.343248	-0.355508	-0.383295	-0.413942	-0.427443	-0.43485	-0.465215	-0.507667	-0.517977	-0.507205	-0.494922	-0.511227	-0.482035	-0.485752	-0.462864	-0.470539	-0.478284	-0.462707	-0.447546	-0.428534	-0.471697	-0.492194	-0.499534	-0.45174	-0.469915	-0.469902	-0.480974	-0.482135	-0.455754	-0.477575	-0.4495	-0.431739	-0.434099	-0.40861	-0.415963	-0.361954	-0.317757	-0.316091	-0.296201	-0.307616	-0.300002
-0.318103	-0.31601	-0.3094	-0.363854	-0.376758	-0.391313	-0.425662	-0.408912	-0.368046	-0.345955	-0.365789	-0.416268	-0.42383	-0.426261	-0.428768	-0.445506	-0.473423	-0.437748	-0.471712	-0.436505	-0.514143	-0.496814	-0.483328	-0.492462	-0.454121	-0.422423	-0.419726	-0.419269	-0.443501	-0.49337	-0.505425	-0.483846	-0.481048	-0.500809	-0.472265	-0.467849	-0.498031	-0.485538	-0.493409	-0.461485	-0.406704	-0.428863	-0.419341	-0.436245	-0.355207	-0.344048	-0.340677	-0.291494	-0.286213	-0.281587
-0.330124	-0.294316	-0.316254	-0.350312	-0.383985	-0.362863	-0.341092	-0.380504	-0.363935	-0.328134	-0.36494	-0.405666	-0.411703	-0.43242	-0.364068	-0.418705	-0.467906	-0.422228	-0.43878	-0.493243	-0.473498	-0.470356	-0.465674	-0.447997	-0.453142	-0.452726	-0.450242	-0.446999	-0.475851	-0.479493	-0.496328	-0.484143	-0.455959	-0.444193	-0.485121	-0.449442	-0.461387	-0.464992	-0.460711	-0.450671	-0.42764	-0.42633	-0.385014	-0.370718	-0.358618	-0.343252	-0.295079	-0.231674	-0.244186	-0.263008
-0.308102	-0.302065	-0.315741	-0.304735	-0.310113	-0.355187	-0.335121	-0.346401	-0.385342	-0.400306	-0.368426	-0.378745	-0.401896	-0.417624	-0.390847	-0.467926	-0.453816	-0.467166	-0.497172	-0.429379	-0.430078	-0.403627	-0.419607	-0.444698	-0.41982	-0.430572	-0.426274	-0.422824	-0.49577	-0.464302	-0.464735	-0.424108	-0.437877	-0.428128	-0.44177	-0.4575	-0.483274	-0.428034	-0.394406	-0.400828	-0.429489	-0.417755	-0.424087	-0.381774	-0.367969	-0.302404	-0.27267	-0.194197	-0.227474	-0.261598
-0.321361	-0.336828	-0.335351	-0.342393	-0.342513	-0.355297	-0.303009	-0.338645	-0.348336	-0.391668	-0.345592	-0.367938	-0.384666	-0.386067	-0.417835	-0.416344	-0.447357	-0.466401	-0.43999	-0.414617	-0.385764	-0.359521	-0.379418	-0.308947	-0.393693	-0.427789	-0.453189	-0.430348	-0.407171	-0.402737	-0.436252	-0.403285	-0.402924	-0.407507	-0.44197	-0.460498	-0.469142	-0.452653	-0.39834	-0.402705	-0.410413	-0.413768	-0.419712	-0.380832	-0.33204	-0.292388	-0.280105	-0.23437	-0.223009	-0.274332
-0.368711	-0.347097	-0.310675	-0.352746	-0.342925	-0.309141	-0.271868	-0.276258	-0.344378	-0.346391	-0.356309	-0.387166	-0.368537	-0.363729	-0.373333	-0.428122	-0.404956	-0.394749	-0.391386	-0.394904	-0.341389	-0.387478	-0.333798	-0.30785	-0.373995	-0.442625	-0.444836	-0.37475	-0.378586	-0.352989	-0.380361	-0.367271	-0.378403	-0.417491	-0.439821	-0.392514	-0.392042	-0.402075	-0.418359	-0.432969	-0.386628	-0.440208	-0.421267	-0.386102	-0.366882	-0.340843	-0.346324	-0.329757	-0.263425	-0.258805
-0.349098	-0.338827	-0.359408	-0.318411	-0.297893	-0.255592	-0.287559	-0.261831	-0.362701	-0.362745	-0.370436	-0.376571	-0.373936	-0.349432	-0.3876	-0.387438	-0.377582	-0.36205	-0.381902	-0.365766	-0.38097	-0.343872	-0.331145	-0.380412	-0.407388	-0.400296	-0.392158	-0.337146	-0.351543	-0.35187	-0.354162	-0.330624	-0.347134	-0.387956	-0.418736	-0.423583	-0.398669	-0.368951	-0.380083	-0.419736	-0.43374	-0.376444	-0.386669	-0.409196	-0.382106	-0.365926	-0.32492	-0.332287	-0.271993	-0.261627
-0.374159	-0.378381	-0.321972	-0.339447	-0.307403	-0.291523	-0.240368	-0.286501	-0.347221	-0.365824	-0.338466	-0.340341	-0.336757	-0.362108	-0.367163	-0.366919	-0.356111	-0.338227	-0.368865	-0.362642	-0.383978	-0.358108	-0.332096	-0.32998	-0.409752	-0.404744	-0.344307	-0.316946	-0.346264	-0.335672	-0.342468	-0.359614	-0.396845	-0.385716	-0.409666	-0.425904	-0.412358	-0.384647	-0.387502	-0.420132	-0.433125	-0.428837	-0.390025	-0.392719	-0.398742	-0.363998	-0.297403	-0.272089	-0.27103	-0.282183
-0.374299	-0.365702	-0.331112	-0.316463	-0.308197	-0.294311	-0.277568	-0.334058	-0.366863	-0.401215	-0.341593	-0.272472	-0.286679	-0.342887	-0.364087	-0.376428	-0.306453	-0.281101	-0.357234	-0.385146	-0.345549	-0.344259	-0.304985	-0.320153	-0.358903	-0.360922	-0.288411	-0.283667	-0.324111	-0.312061	-0.337982	-0.329915	-0.368295	-0.364827	-0.387425	-0.390848	-0.389929	-0.430813	-0.395421	-0.412355	-0.401563	-0.38542	-0.316885	-0.304782	-0.38224	-0.330532	-0.298774	-0.279273	-0.269584	-0.289218
-0.335278	-0.351109	-0.333372	-0.324569	-0.336526	-0.290814	-0.306709	-0.332209	-0.42774	-0.385143	-0.359345	-0.309702	-0.285044	-0.336123	-0.385128	-0.346168	-0.321732	-0.328671	-0.300836	-0.346528	-0.315846	-0.340488	-0.319025	-0.345422	-0.377299	-0.325572	-0.271924	-0.264511	-0.302675	-0.289559	-0.311667	-0.305288	-0.343484	-0.397927	-0.397452	-0.383815	-0.445421	-0.421386	-0.424878	-0.397961	-0.379318	-0.392965	-0.345924	-0.33147	-0.315255	-0.323708	-0.331785	-0.271376	-0.276378	-0.254474
-0.301633	-0.288051	-0.305081	-0.347321	-0.348888	-0.336772	-0.361877	-0.357427	-0.335434	-0.352436	-0.327327	-0.300163	-0.295493	-0.338066	-0.385564	-0.376121	-0.352455	-0.297277	-0.287519	-0.273642	-0.309781	-0.302005	-0.29524	-0.307246	-0.300503	-0.331124	-0.304219	-0.279463	-0.284175	-0.297711	-0.293206	-0.292281	-0.360564	-0.352593	-0.350675	-0.343522	-0.379433	-0.39288	-0.401153	-0.387455	-0.392817	-0.379016	-0.370058	-0.33277	-0.391724	-0.36374	-0.331639	-0.300308	-0.278272	-0.258993
-0.234865	-0.257211	-0.269681	-0.310883	-0.333898	-0.34823	-0.325768	-0.357498	-0.310382	-0.277789	-0.274693	-0.319536	-0.310206	-0.352484	-0.362763	-0.319671	-0.303228	-0.263551	-0.25468	-0.284763	-0.258835	-0.270505	-0.274716	-0.280349	-0.322945	-0.268272	-0.278731	-0.250489	-0.293273	-0.3117	-0.327592	-0.316838	-0.34945	-0.368475	-0.333395	-0.323535	-0.358615	-0.392459	-0.35957	-0.345731	-0.388063	-0.420055	-0.406334	-0.404855	-0.347508	-0.365106	-0.351702	-0.35846	-0.287787	-0.262041
-0.240585	-0.238159	-0.279191	-0.284596	-0.297369	-0.373071	-0.33997	-0.349274	-0.31621	-0.298458	-0.272678	-0.266944	-0.284389	-0.264543	-0.308299	-0.301847	-0.258928	-0.253651	-0.250437	-0.271634	-0.297491	-0.286405	-0.287488	-0.274133	-0.286761	-0.248336	-0.24312	-0.252551	-0.263765	-0.307125	-0.309292	-0.320713	-0.337166	-0.332201	-0.296519	-0.314828	-0.344691	-0.353868	-0.383577	-0.352618	-0.387323	-0.387484	-0.380286	-0.353585	-0.307714	-0.294254	-0.293545	-0.321581	-0.270453	-0.23739
-0.257892	-0.24168	-0.283071	-0.312323	-0.321989	-0.302827	-0.345313	-0.362302	-0.368055	-0.286295	-0.263491	-0.267522	-0.25257	-0.279926	-0.286644	-0.258824	-0.272585	-0.257409	-0.268482	-0.283306	-0.264149	-0.293522	-0.248413	-0.282775	-0.299403	-0.272543	-0.269388	-0.261319	-0.285152	-0.307854	-0.287802	-0.298706	-0.300737	-0.273795	-0.279639	-0.258976	-0.311095	-0.324033	-0.327433	-0.347383	-0.355054	-0.362334	-0.334644	-0.296994	-0.328406	-0.30646	-0.318596	-0.283419	-0.26145	-0.250928
-0.226129	-0.236585	-0.259599	-0.308936	-0.30237	-0.308999	-0.345032	-0.360931	-0.325069	-0.310443	-0.256191	-0.255884	-0.256008	-0.266472	-0.2712	-0.22134	-0.242028	-0.256487	-0.260098	-0.291412	-0.270776	-0.223141	-0.276917	-0.295299	-0.283547	-0.306868	-0.291253	-0.273855	-0.286064	-0.245934	-0.239051	-0.275498	-0.312791	-0.277636	-0.251551	-0.335085	-0.332052	-0.323193	-0.330233	-0.323255	-0.358844	-0.360082	-0.341863	-0.320623	-0.334228	-0.311982	-0.292248	-0.294157	-0.273567	-0.290767
-0.219276	-0.273452	-0.251537	-0.296578	-0.296988	-0.345479	-0.311491	-0.331117	-0.300392	-0.287266	-0.278114	-0.27265	-0.255662	-0.24994	-0.274961	-0.227357	-0.209829	-0.231309	-0.271887	-0.283277	-0.244689	-0.21937	-0.262767	-0.21227	-0.249514	-0.297439	-0.292255	-0.278626	-0.262993	-0.258951	-0.264506	-0.280301	-0.302715	-0.327071	-0.280028	-0.297832	-0.28528	-0.278612	-0.283314	-0.301379	-0.320053	-0.318616	-0.323252	-0.315596	-0.348634	-0.305923	-0.312987	-0.312298	-0.295718	-0.274265
-0.23267	-0.282997	-0.31176	-0.293656	-0.273555	-0.306006	-0.311257	-0.307352	-0.319915	-0.253114	-0.243782	-0.215429	-0.196374	-0.227473	-0.268447	-0.257982	-0.228229	-0.236972	-0.257901	-0.254533	-0.282753	-0.228034	-0.185566	-0.206952	-0.221598	-0.25977	-0.233894	-0.246118	-0.283701	-0.282544	-0.301913	-0.29966	-0.339424	-0.32376	-0.238138	-0.234031	-0.259079	-0.276138	-0.294196	-0.280778	-0.262759	-0.264742	-0.270484	-0.309707	-0.374157	-0.332684	-0.310998	-0.284942	-0.329157	-0.253997
-0.274467	-0.294084	-0.318971	-0.27948	-0.258151	-0.26511	-0.296749	-0.333467	-0.329035	-0.290762	-0.246922	-0.222122	-0.191036	-0.230354	-0.259985	-0.237565	-0.194714	-0.266936	-0.23439	-0.275576	-0.26098	-0.223983	-0.180361	-0.159992	-0.181002	-0.204512	-0.208189	-0.243352	-0.264174	-0.32638	-0.273393	-0.287368	-0.315067	-0.308732	-0.234467	-0.244064	-0.284871	-0.238289	-0.218809	-0.24276	-0.254881	-0.248325	-0.253618	-0.290523	-0.315007	-0.333522	-0.296216	-0.297935	-0.312869	-0.270896
-0.278728	-0.290232	-0.351385	-0.299297	-0.239445	-0.240781	-0.31945	-0.323627	-0.348799	-0.331502	-0.266687	-0.201742	-0.195105	-0.199131	-0.222173	-0.255142	-0.226839	-0.214754	-0.200689	-0.222434	-0.263427	-0.237115	-0.283503	-0.20341	-0.22397	-0.23846	-0.240211	-0.240154	-0.2632	-0.303004	-0.285385	-0.25365	-0.258284	-0.238751	-0.235835	-0.231771	-0.256095	-0.266136	-0.206303	-0.234516	-0.218976	-0.219265	-0.234756	-0.303319	-0.304018	-0.315188	-0.307453	-0.278394	-0.32875	-0.255952
-0.287504	-0.323304	-0.322953	-0.299529	-0.263973	-0.282985	-0.327061	-0.349015	-0.379716	-0.329798	-0.228775	-0.168187	-0.172772	-0.184041	-0.182848	-0.23775	-0.244797	-0.209607	-0.210075	-0.2351	-0.23191	-0.235112	-0.277261	-0.234698	-0.245197	-0.274591	-0.257145	-0.232317	-0.225504	-0.239436	-0.240041	-0.212176	-0.245772	-0.20105	-0.199832	-0.24388	-0.241394	-0.282163	-0.25175	-0.198821	-0.187689	-0.181096	-0.170191	-0.289025	-0.27371	-0.289035	-0.295476	-0.32142	-0.318022	-0.220256
-0.260406	-0.292415	-0.320591	-0.300848	-0.336722	-0.316113	-0.327771	-0.323089	-0.318609	-0.28132	-0.230781	-0.169311	-0.211617	-0.197091	-0.228573	-0.213999	-0.250789	-0.22837	-0.250718	-0.242503	-0.215603	-0.255982	-0.25989	-0.217795	-0.243193	-0.213737	-0.216625	-0.200891	-0.157345	-0.192861	-0.173647	-0.184463	-0.221517	-0.206428	-0.211462	-0.240229	-0.254868	-0.242512	-0.212489	-0.187761	-0.182197	-0.176592	-0.193712	-0.205716	-0.227886	-0.257597	-0.263001	-0.281384	-0.284	-0.245829
-0.278253	-0.279608	-0.295803	-0.313751	-0.299653	-0.332203	-0.297009	-0.275529	-0.256481	-0.289998	-0.242903	-0.196361	-0.193358	-0.235161	-0.20414	-0.240414	-0.248761	-0.256517	-0.240119	-0.243254	-0.261221	-0.269523	-0.284068	-0.248894	-0.243577	-0.236017	-0.214645	-0.182931	-0.154265	-0.156164	-0.19148	-0.200066	-0.182651	-0.172724	-0.196455	-0.208224	-0.193541	-0.211415	-0.189461	-0.190657	-0.187319	-0.191193	-0.179306	-0.210871	-0.243193	-0.273371	-0.231014	-0.251151	-0.266917	-0.224925
-0.307583	-0.293329	-0.286966	-0.286273	-0.30511	-0.304257	-0.288124	-0.267534	-0.250825	-0.26716	-0.225734	-0.232251	-0.254034	-0.283033	-0.23441	-0.27365	-0.299742	-0.307864	-0.273695	-0.284078	-0.327246	-0.311157	-0.300606	-0.274327	-0.232352	-0.244059	-0.235935	-0.204817	-0.201678	-0.186255	-0.158097	-0.196994	-0.182416	-0.151089	-0.1943	-0.173676	-0.186353	-0.201996	-0.12919	-0.160579	-0.174853	-0.16701	-0.177919	-0.198999	-0.256841	-0.293046	-0.268307	-0.248717	-0.258859	-0.237386
-0.315531	-0.320729	-0.26545	-0.266414	-0.249039	-0.270861	-0.239469	-0.221049	-0.266712	-0.262235	-0.208937	-0.273122	-0.243254	-0.26414	-0.294055	-0.312807	-0.29803	-0.320029	-0.293826	-0.306743	-0.296964	-0.271648	-0.296887	-0.292412	-0.246025	-0.206407	-0.239463	-0.193966	-0.205005	-0.18009	-0.146486	-0.188811	-0.151494	-0.156051	-0.181574	-0.134751	-0.140324	-0.128318	-0.129302	-0.116188	-0.1295	-0.14266	-0.166915	-0.213287	-0.259681	-0.248175	-0.256669	-0.23625	-0.255373	-0.255262
-0.313781	-0.282086	-0.256109	-0.265931	-0.274851	-0.220627	-0.228336	-0.192658	-0.21787	-0.254675	-0.251207	-0.220192	-0.219188	-0.237127	-0.283825	-0.26957	-0.265731	-0.283763	-0.276393	-0.30694	-0.275183	-0.263942	-0.279506	-0.257481	-0.242905	-0.24772	-0.213368	-0.239556	-0.226729	-0.184731	-0.189536	-0.15207	-0.109553	-0.102641	-0.118757	-0.098839	-0.103685	-0.0946142	-0.0874431	-0.100401	-0.112418	-0.133988	-0.129169	-0.185385	-0.243502	-0.260526	-0.273664	-0.277459	-0.231051	-0.246271
-0.268358	-0.295687	-0.278525	-0.28704	-0.248782	-0.272344	-0.279299	-0.200623	-0.203822	-0.214851	-0.235051	-0.264522	-0.268323	-0.266774	-0.289285	-0.304818	-0.283516	-0.271781	-0.287847	-0.274193	-0.294124	-0.276191	-0.265828	-0.257162	-0.284557	-0.262279	-0.246254	-0.233671	-0.238434	-0.166547	-0.164201	-0.123425	-0.095363	-0.099472	-0.112679	-0.125108	-0.0836489	-0.0921732	-0.0889001	-0.0671057	-0.028261	-0.104639	-0.162635	-0.145543	-0.179083	-0.266647	-0.281351	-0.288485	-0.277464	-0.223993
-0.301407	-0.309502	-0.297155	-0.275013	-0.248194	-0.278757	-0.273699	-0.235289	-0.215921	-0.256764	-0.325229	-0.300191	-0.291666	-0.271698	-0.27683	-0.289538	-0.323196	-0.263381	-0.28919	-0.299831	-0.300469	-0.25628	-0.315833	-0.256574	-0.259158	-0.265691	-0.283633	-0.259651	-0.214949	-0.189095	-0.132851	-0.131665	-0.0868582	-0.0972825	-0.115633	-0.109476	-0.111981	-0.0810539	-0.093747	-0.0478028	-0.0164341	-0.0675428	-0.112912	-0.10521	-0.19756	-0.24058	-0.264386	-0.277777	-0.250793	-0.19426
-0.30402	-0.308398	-0.267198	-0.23922	-0.237702	-0.249957	-0.237828	-0.212856	-0.252606	-0.291583	-0.320692	-0.313622	-0.28827	-0.280838	-0.291818	-0.289032	-0.270545	-0.280646	-0.268323	-0.287211	-0.307203	-0.246168	-0.300339	-0.26844	-0.300941	-0.289291	-0.27986	-0.25183	-0.209555	-0.195265	-0.166452	-0.137126	-0.138576	-0.111438	-0.0713458	-0.0958638	-0.125941	-0.0728793	-0.122967	-0.0897791	-0.0613977	-0.0289282	-0.121192	-0.135376	-0.152789	-0.223105	-0.212227	-0.233778	-0.234361	-0.205239
-0.279189	-0.280735	-0.267834	-0.21298	-0.269915	-0.222955	-0.236896	-0.265594	-0.282752	-0.30578	-0.292514	-0.276798	-0.293115	-0.285899	-0.283179	-0.292771	-0.277252	-0.300231	-0.261185	-0.283455	-0.300019	-0.257441	-0.234528	-0.273283	-0.307891	-0.263609	-0.267874	-0.24812	-0.194578	-0.261055	-0.170895	-0.148964	-0.138757	-0.128797	-0.128593	-0.116943	-0.0951311	-0.135023	-0.100005	-0.072912	-0.0410796	-0.0714943	-0.0756686	-0.0961815	-0.161072	-0.150861	-0.181217	-0.247029	-0.209883	-0.162875
-0.20692	-0.239038	-0.231297	-0.216005	-0.24955	-0.255559	-0.253802	-0.285714	-0.30332	-0.304744	-0.265034	-0.264146	-0.295463	-0.297481	-0.291239	-0.281786	-0.232199	-0.245504	-0.264562	-0.266279	-0.234204	-0.266095	-0.279064	-0.290533	-0.264862	-0.287927	-0.279691	-0.239904	-0.25848	-0.243133	-0.169581	-0.146967	-0.103058	-0.14193	-0.138372	-0.0960851	-0.0645228	-0.0881978	-0.123925	-0.0654934	-0.0710573	-0.0740286	-0.117468	-0.075225	-0.11268	-0.130083	-0.133537	-0.134615	-0.154705	-0.129994
-0.206529	-0.17879	-0.219599	-0.21994	-0.268355	-0.280101	-0.287624	-0.299677	-0.320714	-0.288236	-0.28912	-0.294502	-0.321624	-0.318748	-0.279382	-0.266229	-0.27078	-0.213496	-0.217042	-0.258673	-0.262929	-0.279946	-0.325521	-0.28932	-0.222633	-0.261715	-0.255345	-0.244614	-0.235808	-0.239762	-0.195466	-0.190872	-0.179857	-0.156381	-0.129309	-0.116193	-0.0806262	-0.0727662	-0.11617	-0.107709	-0.0935749	-0.075139	-0.0794216	-0.0843417	-0.0928114	-0.0712681	-0.0536346	-0.140791	-0.146508	-0.147755
-0.183051	-0.16031	-0.200038	-0.240626	-0.25649	-0.303511	-0.283198	-0.335302	-0.318825	-0.303109	-0.296886	-0.305259	-0.303948	-0.317195	-0.262531	-0.258717	-0.243049	-0.228249	-0.226226	-0.208537	-0.199893	-0.26907	-0.288665	-0.287565	-0.253416	-0.265491	-0.232993	-0.262828	-0.286656	-0.24538	-0.211126	-0.230838	-0.182258	-0.102047	-0.0849373	-0.103128	-0.110995	-0.103948	-0.0969072	-0.111409	-0.11628	-0.0966586	-0.0512127	-0.0399888	-0.0026207	-0.0776984	-0.0675557	-0.0351695	-0.0923381	-0.111057
-0.141193	-0.125847	-0.16498	-0.209563	-0.22021	-0.237727	-0.253076	-0.253885	-0.267291	-0.297987	-0.336987	-0.266194	-0.296994	-0.234097	-0.283624	-0.236618	-0.265874	-0.213116	-0.203854	-0.246696	-0.237545	-0.222731	-0.267483	-0.243945	-0.254669	-0.236393	-0.254137	-0.277411	-0.252089	-0.247005	-0.254806	-0.225453	-0.14727	-0.115334	-0.0701615	-0.133551	-0.117437	-0.0750949	-0.0859539	-0.103063	-0.139147	-0.0973536	-0.0876656	-0.0326702	-0.0347243	-0.0430336	-0.0338086	-0.0222123	-0.0384946	-0.0636163
-0.196129	-0.160916	-0.206177	-0.191562	-0.214911	-0.228113	-0.225147	-0.271538	-0.260993	-0.216803	-0.27372	-0.272572	-0.234584	-0.245429	-0.240708	-0.229918	-0.256756	-0.183663	-0.187981	-0.229263	-0.234567	-0.225386	-0.245312	-0.263059	-0.237858	-0.249667	-0.249828	-0.217344	-0.209835	-0.220433	-0.229843	-0.175266	-0.168763	-0.147648	-0.134073	-0.145978	-0.112507	-0.109981	-0.0884087	-0.1165	-0.0894502	-0.0963021	-0.0349651	-0.00969392	-0.0119492	0.0157091	-0.017762	-0.030682	-0.0540907	0.0156074
-0.227867	-0.17016	-0.186497	-0.204687	-0.165618	-0.193036	-0.208847	-0.208781	-0.194351	-0.194472	-0.203637	-0.243619	-0.25241	-0.266136	-0.225621	-0.216416	-0.215889	-0.178666	-0.18176	-0.190642	-0.190492	-0.185044	-0.202536	-0.213875	-0.237397	-0.239746	-0.226966	-0.192349	-0.226097	-0.23639	-0.201851	-0.191298	-0.138876	-0.116467	-0.141424	-0.161648	-0.132793	-0.0660318	-0.0229388	-0.0598751	-0.0581048	-0.0728993	-0.0176994	0.0151475	-0.0149843	0.0400713	0.0269422	0.0183964	0.0213089	0.00710932
-0.206769	-0.17234	-0.178395	-0.179895	-0.181633	-0.159793	-0.167468	-0.190094	-0.169642	-0.193827	-0.194284	-0.192071	-0.21619	-0.216766	-0.246803	-0.168256	-0.173073	-0.163707	-0.144704	-0.192366	-0.108231	-0.167731	-0.155275	-0.178001	-0.197991	-0.248637	-0.235475	-0.237984	-0.171774	-0.194657	-0.183772	-0.125185	-0.115307	-0.118983	-0.076789	-0.109852	-0.110181	-0.0832514	-0.0574134	-0.0925181	-0.0395495	-0.0206371	-0.032668	-0.0193971	0.0201626	0.0177193	0.0182594	0.0173949	0.0238544	-0.0163904
-0.196443	-0.214565	-0.138496	-0.146061	-0.171596	-0.144612	-0.132765	-0.108738	-0.154515	-0.207201	-0.144077	-0.1991	-0.199238	-0.216752	-0.210997	-0.189146	-0.165211	-0.16067	-0.145326	-0.1028	-0.13041	-0.123549	-0.13382	-0.177845	-0.198924	-0.2248	-0.20021	-0.214097	-0.159944	-0.163107	-0.135129	-0.100815	-0.10082	-0.10711	-0.0678118	-0.0798381	-0.0545777	-0.117367	-0.0744367	-0.0336094	-0.0393791	-0.00573757	0.00442458	-0.0397689	0.0089784	0.026845	0.0113093	0.0221717	0.0243835	0.0332141
-0.210214	-0.184845	-0.157578	-0.15468	-0.147345	-0.0867584	-0.099899	-0.125719	-0.13445	-0.131751	-0.123203	-0.16285	-0.167941	-0.232418	-0.218966	-0.220852	-0.15544	-0.120744	-0.136454	-0.0704727	-0.0969038	-0.122467	-0.152278	-0.173352	-0.187379	-0.194892	-0.192261	-0.166259	-0.153609	-0.185001	-0.136792	-0.106712	-0.0836695	-0.0469641	-0.023067	-0.01813	-0.0679713	-0.0687328	-0.0457908	-0.038064	-0.0178114	-0.0102938	0.00141808	0.00401345	-0.00841687	0.00931435	0.044031	0.0357894	0.0542993	0.0499255
-0.194131	-0.167673	-0.110302	-0.100528	-0.116292	-0.11888	-0.11195	-0.0945288	-0.0949005	-0.114883	-0.107819	-0.121445	-0.192714	-0.235406	-0.195931	-0.179448	-0.157838	-0.136244	-0.0896897	-0.0754964	-0.0496393	-0.0658336	-0.134317	-0.133175	-0.145438	-0.141393	-0.132834	-0.110926	-0.151746	-0.193944	-0.123329	-0.0986666	-0.0572731	-0.0385282	0.00790019	0.0246729	-0.0363212	-0.0567996	-0.014949	-0.0331466	-0.0397493	0.0124949	0.0273862	0.0313024	0.0456833	0.0437853	0.0354247	0.0767416	0.0824611	0.0445457
-0.176237	-0.137107	-0.145517	-0.108491	-0.104012	-0.111488	-0.114593	-0.108507	-0.083997	-0.0761553	-0.129344	-0.0914325	-0.195191	-0.229081	-0.183932	-0.214458	-0.178013	-0.0977469	-0.0942731	-0.0435164	-0.0575798	-0.0831366	-0.0850452	-0.112469	-0.132503	-0.119614	-0.104258	-0.113537	-0.144151	-0.170436	-0.11842	-0.0912896	-0.0589662	-0.0217314	-0.00193343	-0.0208193	-0.0646137	-0.0446757	-0.0486431	-0.0467782	-0.0249403	-0.00898989	-0.00257746	0.00372875	-0.0111142	0.0638288	0.0600674	0.0434644	0.0680622	0.0545643
-0.144597	-0.128202	-0.129217	-0.120497	-0.0948872	-0.0962757	-0.125281	-0.122328	-0.10292	-0.097903	-0.15128	-0.162903	-0.192656	-0.22528	-0.192511	-0.169378	-0.159455	-0.134861	-0.0666478	-0.0556962	-0.0591758	-0.101523	-0.0818792	-0.135193	-0.145738	-0.156148	-0.126486	-0.100502	-0.123996	-0.130574	-0.0713164	-0.0552477	-0.0308529	-0.0455406	-0.00542258	-0.0531823	-0.0739192	-0.0725596	-0.0169937	-0.0430844	-0.0312956	-0.0369071	-0.00395831	0.00884482	0.00821174	0.0749684	0.103052	0.092136	0.0563257	0.0623159
-0.212247	-0.13738	-0.142798	-0.123253	-0.152256	-0.137726	-0.0999409	-0.123997	-0.0391359	-0.0655309	-0.08768	-0.139029	-0.192205	-0.16872	-0.190652	-0.140935	-0.133639	-0.0952463	-0.0854201	-0.0923241	-0.0847358	-0.126703	-0.144571	-0.11408	-0.148972	-0.150904	-0.114878	-0.060699	-0.0811437	-0.108187	-0.110533	-0.042916	-0.0396194	0.0141911	0.0285808	-0.00738824	-0.0623272	-0.0790309	-0.0692437	-0.0583646	-0.0355017	-0.0217641	0.0257357	0.0279368	0.0406285	0.0824448	0.0626974	0.0781733	0.0437125	0.0562293
-0.16281	-0.14917	-0.164477	-0.15106	-0.132942	-0.132208	-0.138372	-0.127847	-0.0710119	-0.108666	-0.146065	-0.156793	-0.159335	-0.158353	-0.160844	-0.143575	-0.0940647	-0.0633344	-0.103801	-0.109656	-0.13524	-0.13673	-0.134057	-0.119456	-0.115769	-0.106916	-0.0944079	-0.0582553	-0.0522207	-0.0983042	-0.104872	-0.0809953	-0.0288528	0.0290866	0.0293855	0.0249515	-0.0180355	-0.102304	-0.0905635	-0.0779613	-0.0545669	-0.0722354	-0.0366226	0.0131331	0.0261502	0.0113548	0.0205715	0.0865854	0.0474045	0.0154874
-0.171069	-0.164334	-0.121767	-0.0784952	-0.0790242	-0.106911	-0.113851	-0.147067	-0.121332	-0.0995978	-0.152783	-0.160637	-0.180996	-0.181126	-0.142457	-0.13002	-0.122391	-0.0391376	-0.0985802	-0.123947	-0.0862381	-0.0734258	-0.129763	-0.0964785	-0.0938434	-0.0803324	-0.0737615	-0.0486303	-0.0574917	-0.119994	-0.0767757	-0.107164	-0.032962	0.00311659	-0.00282452	-0.0243982	-0.0240503	-0.0702589	-0.0582547	-0.101219	-0.0664114	-0.0369525	-0.0560689	-0.0240493	-0.0202322	-0.0319516	-0.0275157	-0.0109063	-0.0181094	-0.0446911
-0.198121	-0.148585	-0.0963177	-0.0620388	-0.0638242	-0.0927437	-0.0950253	-0.131597	-0.124256	-0.149794	-0.16321	-0.176069	-0.222819	-0.212703	-0.17794	-0.141594	-0.1666	-0.108846	-0.0519762	-0.0931156	-0.0917289	-0.0951321	-0.0886567	-0.0794605	-0.108785	-0.0978439	-0.094444	-0.0243449	-0.056844	-0.0740261	-0.0744185	-0.0477662	0.00123262	-0.0475446	-0.0356698	-0.0603545	-0.04121	-0.0510946	-0.042455	-0.0511745	-0.0246847	-0.0329726	-0.000549895	-0.00627114	-0.00449543	-0.0478207	-0.071364	-0.07209	-0.0254597	-0.0413807
-0.146862	-0.103806	-0.086095	-0.0408978	-0.0280814	-0.0993267	-0.122263	-0.121427	-0.11742	-0.170161	-0.174032	-0.155855	-0.163562	-0.183788	-0.173631	-0.158351	-0.11154	-0.120267	-0.0806385	-0.0576441	-0.0911356	-0.101629	-0.13157	-0.0715952	-0.102178	-0.0992695	-0.102412	-0.0341049	-0.0422153	-0.0536368	-0.0150204	-0.0172392	-0.0336655	-0.0385764	-0.0539096	-0.0410456	-0.0412352	-0.040197	-0.0585994	-0.0113053	-0.0316808	0.0103222	0.010107	-0.0156961	-0.00589183	-0.0437054	-0.0832914	-0.0923863	-0.0701388	-0.0432815
-0.102735	-0.121754	-0.0911296	-0.0889747	-0.0781922	-0.136961	-0.120686	-0.111081	-0.11438	-0.161426	-0.196996	-0.169351	-0.119504	-0.17122	-0.167079	-0.154923	-0.135959	-0.12902	-0.0881533	-0.11004	-0.140244	-0.135573	-0.0918904	-0.146534	-0.159458	-0.12958	-0.0587309	-0.018878	-0.0348578	-0.0299554	-0.0321531	-0.0796344	-0.0691311	-0.036537	-0.0735889	-0.0282607	-0.0511098	-0.0257189	-0.0137095	0.0205866	-0.0150166	-0.00978505	0.0117432	0.00103264	-0.00148187	-0.037597	-0.0333293	-0.0425248	-0.05994	-0.0834458
-0.0527241	-0.0583794	-0.0685487	-0.0782625	-0.0978113	-0.136564	-0.0892535	-0.0814749	-0.161276	-0.192617	-0.141622	-0.12687	-0.110077	-0.131839	-0.160598	-0.179164	-0.137164	-0.106625	-0.0798738	-0.087708	-0.117412	-0.140789	-0.168248	-0.18246	-0.127741	-0.130365	-0.0940279	-0.0487188	-0.0595107	-0.032402	-0.0660285	-0.0814719	-0.0605013	-0.0533324	-0.0450379	-0.0337218	-0.0601402	-0.0110477	-0.0307862	-0.0259776	-0.0222246	-0.0303608	0.0174188	0.00914519	0.0124877	0.0203743	-0.040385	-0.031175	-0.0584354	-0.036874
-0.0508018	-0.0268233	-0.0552795	-0.0488548	-0.0393058	-0.0866654	-0.101496	-0.0896705	-0.114928	-0.155989	-0.166785	-0.151487	-0.0853071	-0.0961454	-0.142868	-0.164767	-0.116913	-0.107307	-0.0567058	-0.10714	-0.151695	-0.171305	-0.167939	-0.192999	-0.142081	-0.1249	-0.124694	-0.0945588	-0.114194	-0.085301	-0.056825	-0.0414617	-0.0772937	-0.0610604	-0.0890084	-0.0564093	-0.0721892	-0.053929	-0.0151595	0.00794481	-0.0268114	-0.00910236	-0.0509656	-0.023391	-0.0327357	-0.0513359	-0.0139684	-0.00291329	-0.0393702	-0.00849624
-0.0569324	-0.0367536	-0.0263776	-0.0680267	-0.0482196	-0.0748493	-0.104834	-0.0631903	-0.148373	-0.165863	-0.164627	-0.131741	-0.145453	-0.129987	-0.119375	-0.107899	-0.109096	-0.0950608	-0.134774	-0.154997	-0.148143	-0.177829	-0.18038	-0.138976	-0.101654	-0.108841	-0.143642	-0.112663	-0.117531	-0.0845411	-0.0375269	0.00799282	-0.0876175	-0.112911	-0.0881274	-0.0641324	-0.0615452	-0.026977	-0.0285047	-0.0287513	-0.0239806	-0.0309598	-0.0168122	-0.016124	-0.0141308	-0.0284652	-0.0147241	0.0159061	-0.0135351	-0.00209045
-0.0453496	-0.0469007	-0.0503332	-0.0353348	-0.0687022	-0.0586966	-0.0628831	-0.0692723	-0.0841014	-0.146045	-0.204321	-0.110042	-0.0804531	-0.0841207	-0.0743656	-0.0788238	-0.058103	-0.0618459	-0.122331	-0.133418	-0.168215	-0.174899	-0.157543	-0.122905	-0.111802	-0.118275	-0.115442	-0.122029	-0.0996817	-0.0660279	-0.0876931	-0.0249478	-0.0689336	-0.0660133	-0.0957019	-0.0395307	-0.0287784	-0.0148765	0.0202157	-0.00432257	0.000886644	-0.0349973	0.024397	-0.0373316	-0.0314617	0.031702	-0.00446208	-0.00456253	0.0302463	0.0062998
-0.0559002	-0.0469187	-0.0548225	-0.0291025	-0.0458318	-0.0515278	-0.110607	-0.10603	-0.0413059	-0.115051	-0.144187	-0.0832621	-0.0361073	-0.0498092	-0.0773541	-0.077215	-0.080828	-0.0309226	-0.0761788	-0.114724	-0.15263	-0.164594	-0.109767	-0.0936357	-0.0909287	-0.11696	-0.0744758	-0.0683777	-0.0564471	-0.0907106	-0.0397898	0.0180678	-0.010923	-0.0512739	-0.0571473	-0.0147571	-0.0127881	-0.00913294	0.00353664	0.00257811	0.0155671	0.0185259	0.00166634	-0.0195546	-0.0494374	-0.0338639	-0.0418233	-0.0182007	-0.0152056	-0.0325156
-0.0570604	-0.0685543	-0.0317746	-0.0189608	-0.0657118	-0.0672927	-0.0848647	-0.105888	-0.0864193	-0.113331	-0.0789555	-0.0717054	-0.0673963	-0.0523725	-0.0198185	-0.0420537	-0.0424006	-0.0824462	-0.0753975	-0.0888157	-0.122112	-0.115803	-0.0870421	-0.0585399	-0.110854	-0.111105	-0.0985121	-0.0575575	-0.0727064	-0.0411709	-0.0345246	-0.0312881	-0.0249636	-0.00546503	-0.0175017	-0.0213706	-0.0641342	-0.0359381	-0.0466616	-0.0295225	-0.0163158	0.0222425	0.0266612	-0.0208417	-0.057671	-0.0467575	-0.08882	-0.0823178	-0.0482204	-0.0444515
-0.117148	-0.0436505	-0.0446393	-0.0646594	-0.0593186	-0.0398252	-0.0859745	-0.103539	-0.123688	-0.0789363	-0.0443863	-0.0331301	-0.0296652	-0.0322699	-0.02835	-0.0303672	-0.0774847	-0.0906578	-0.10841	-0.142814	-0.123749	-0.113209	-0.0592981	-0.0489402	-0.060571	-0.0685747	-0.0600627	-0.0416361	-0.0219602	-0.0416322	-0.0372886	0.0370069	-0.00341128	0.0188841	-0.00793304	0.0101968	0.0370789	0.0141896	0.0072736	-0.0216061	-0.0310106	-0.0210685	-0.0558448	-0.0923713	-0.0943233	-0.104373	-0.0889653	-0.117885	-0.0900395	-0.073312
-0.116655	-0.0716468	-0.0676341	-0.0763521	-0.0434249	-0.0841579	-0.0788432	-0.0845455	-0.0890058	-0.109461	-0.0750303	-0.0853095	-0.0655613	-0.0427095	-0.0291666	-0.0751067	-0.0892918	-0.0783823	-0.106174	-0.0854779	-0.143683	-0.0855449	-0.10088	-0.0866864	-0.0529569	-0.0763718	-0.00332579	-0.00216573	0.00669269	-0.000414543	-0.00522496	-0.0122385	-0.00354702	-0.0252416	-0.0422563	-0.0189244	0.0612349	0.0697254	0.00339457	-0.0170812	-0.000886294	-0.0494559	-0.0550486	-0.0667558	-0.0602237	-0.0880248	-0.0967023	-0.122181	-0.108556	-0.0588289
-0.0616358	-0.100614	-0.101104	-0.0918403	-0.0900293	-0.100715	-0.102367	-0.135702	-0.145755	-0.0685143	-0.0868421	-0.102182	-0.0752908	-0.0599707	-0.0722677	-0.0537124	-0.126868	-0.0707337	-0.0861313	-0.129024	-0.12856	-0.103267	-0.0936058	-0.0802536	-0.0446694	-0.00604459	-0.0298711	0.0251882	0.038022	0.0648818	0.0236584	0.00566166	0.0181822	0.020293	-0.000711033	0.0175238	0.0486297	0.0549755	0.00425045	-0.0584582	-0.0135624	-0.0507881	-0.0792698	-0.0738881	-0.0879961	-0.139277	-0.103728	-0.122474	-0.166373	-0.143225
-0.0772903	-0.127027	-0.0780194	-0.134003	-0.132653	-0.114905	-0.111637	-0.131964	-0.130884	-0.0787109	-0.0815289	-0.115059	-0.0445765	-0.0573095	-0.0816609	-0.0739006	-0.0797302	-0.0603455	-0.0708363	-0.102038	-0.102039	-0.0635694	-0.0435487	-0.0450905	0.0129824	0.00225478	0.0191376	0.058731	0.0733107	0.0732835	0.0840474	0.0244684	0.0351104	-0.00328336	0.044221	0.0321869	0.0740098	0.0570345	0.0245004	-0.0133868	-0.0448923	-0.100666	-0.0826196	-0.0626798	-0.112713	-0.137935	-0.130886	-0.153604	-0.167639	-0.164252
-0.120079	-0.100391	-0.0974344	-0.118889	-0.136726	-0.132034	-0.143809	-0.160962	-0.158574	-0.118277	-0.0968844	-0.0729893	-0.104184	-0.0794021	-0.117988	-0.0582181	-0.0491353	-0.0461993	-0.0431191	-0.0701081	-0.0217408	-0.0309789	-0.0121617	-0.0337464	0.00640161	0.0386549	0.0472593	0.0504499	0.0179434	0.0458372	0.0125551	0.0201092	0.040651	0.0454612	0.0519568	0.013032	0.0278089	0.0218986	0.00515368	-0.00317266	-0.0585843	-0.0891851	-0.127944	-0.178454	-0.168337	-0.137725	-0.192824	-0.209117	-0.166411	-0.188333
-0.0352823	-0.114433	-0.118141	-0.125916	-0.139557	-0.172718	-0.152	-0.165141	-0.164605	-0.113285	-0.0517663	-0.0565712	-0.0858661	-0.101919	-0.086345	-0.0922717	-0.0937267	-0.02249	-0.0171974	-0.0436085	-0.0460964	-0.00363886	0.00341648	-0.00750286	0.023896	0.0274104	0.030686	0.0108359	-0.0144792	-0.00558796	0.0290806	0.0576857	0.0597543	0.0480395	0.104134	0.0820448	0.0220929	0.0368168	0.00933562	-0.0277441	-0.0418028	-0.164403	-0.170798	-0.205924	-0.160184	-0.153499	-0.15903	-0.208388	-0.21435	-0.191976
-0.0917771	-0.12797	-0.134343	-0.14756	-0.17019	-0.183255	-0.159009	-0.13749	-0.128378	-0.123954	-0.0549284	-0.0660382	-0.0813667	-0.0754601	-0.0757812	-0.0828935	-0.0625775	-0.0292011	0.00824769	-0.0388314	-0.0105113	0.0101476	-0.024738	0.00965208	-0.00429087	0.0122298	0.0109702	0.00280819	0.0255367	0.00677281	0.0340984	0.0381139	0.0551348	0.0579992	0.0926716	0.0748398	0.000566901	0.0116107	-0.00811801	0.00274971	-0.0421332	-0.142601	-0.173993	-0.156584	-0.152729	-0.155312	-0.181388	-0.218395	-0.229552	-0.23797
-0.101397	-0.103181	-0.117833	-0.154562	-0.172355	-0.179006	-0.177159	-0.147445	-0.11726	-0.107763	-0.0726912	-0.0678478	-0.0519923	-0.0483635	-0.0767556	-0.0728118	-0.0617032	-0.0348618	-0.00816215	-0.0247353	-0.0120948	0.00696098	0.0319705	0.0530595	0.0364304	0.0513104	0.0782866	0.0327379	0.0426881	0.0541308	0.0121844	0.0516917	0.0258035	0.0541726	0.0611655	0.0691315	0.0139451	-0.0139102	0.0376714	-0.00246973	-0.0940034	-0.134671	-0.172074	-0.139661	-0.127242	-0.100958	-0.162199	-0.147732	-0.195939	-0.222196
-0.124458	-0.093061	-0.115057	-0.14761	-0.188493	-0.143605	-0.14453	-0.146972	-0.13426	-0.110441	-0.11291	-0.0701155	-0.0558143	-0.081012	-0.0663021	-0.0348629	-0.0260563	0.00478773	0.00535747	0.0402135	0.0380719	0.0239036	0.0541137	0.0878457	0.0966724	0.0650784	0.0954927	0.0678379	0.0833236	0.0905941	0.0769258	0.0276937	0.0060125	0.026285	0.0886996	0.0841108	0.0547103	0.0139112	-0.0115154	-0.049058	-0.0886968	-0.153067	-0.17427	-0.147264	-0.152729	-0.114654	-0.166261	-0.191526	-0.230757	-0.227742
-0.124317	-0.12645	-0.128625	-0.188123	-0.186871	-0.171945	-0.152831	-0.147078	-0.12096	-0.0910291	-0.144127	-0.0789521	-0.0673143	-0.0545944	-0.0263619	-0.0549756	-0.0300524	-0.0121428	0.0377294	0.0606485	0.07756	0.0351829	0.101516	0.0962053	0.124859	0.142158	0.135791	0.104825	0.084083	0.0625536	0.0575068	0.0305434	0.0292663	0.0133791	0.0730429	0.0708125	0.0866594	0.0511531	-0.0174264	-0.0823302	-0.117976	-0.126704	-0.11833	-0.161716	-0.173966	-0.160966	-0.210123	-0.243873	-0.240069	-0.245823
-0.140167	-0.131836	-0.15746	-0.164996	-0.174013	-0.185762	-0.157407	-0.158875	-0.093541	-0.0818786	-0.115411	-0.0758252	-0.0756948	-0.0817648	-0.0302363	-0.0797647	-0.0159408	-0.0359584	0.00990083	0.0458009	0.0704096	0.088061	0.0907228	0.125162	0.143245	0.191822	0.154584	0.128665	0.0963872	0.0782259	0.0459176	0.020377	0.0336683	0.0162029	0.0865059	0.0764045	0.0718948	0.0433117	0.00306956	-0.0483253	-0.064175	-0.0962479	-0.10128	-0.129744	-0.180053	-0.135662	-0.202666	-0.233167	-0.239971	-0.223772
-0.120779	-0.19859	-0.164027	-0.227402	-0.245468	-0.195693	-0.184036	-0.151941	-0.146127	-0.102835	-0.10545	-0.0707889	-0.0512025	-0.0536226	-0.0308646	-0.0598834	-0.044875	0.0307032	0.0269616	0.0439131	0.0152021	0.0827879	0.104286	0.126861	0.148567	0.179521	0.190081	0.139501	0.0894312	0.0777741	0.0668155	0.0174407	0.0379284	0.0524128	0.116275	0.0581701	0.084674	0.0243082	0.023065	-0.0435921	-0.108201	-0.0825871	-0.122958	-0.139528	-0.12361	-0.125307	-0.157945	-0.168126	-0.229874	-0.229992
-0.143074	-0.222694	-0.260377	-0.272786	-0.21831	-0.213932	-0.204991	-0.17635	-0.226046	-0.171707	-0.141093	-0.109551	-0.053114	-0.0476613	-0.0507039	-0.0296502	-0.0149741	0.00886835	0.0349926	0.0274506	0.0448929	0.071	0.124822	0.115758	0.138926	0.148272	0.089597	0.0694812	0.0502031	0.0534916	0.0561407	0.0567841	0.0648004	0.0296866	0.0741427	0.0598816	0.0903446	0.0618281	0.0317935	-0.0438764	-0.0954691	-0.0978353	-0.0776961	-0.132619	-0.0884878	-0.111881	-0.129001	-0.15128	-0.191036	-0.241983
-0.120271	-0.171589	-0.219262	-0.259861	-0.242741	-0.188185	-0.18402	-0.185501	-0.201195	-0.228285	-0.157597	-0.150213	-0.0977312	-0.0708033	-0.0550338	-0.0179073	0.0239142	0.00872199	0.0558892	0.0592548	0.0790095	0.0890812	0.0939252	0.100791	0.115685	0.0763949	0.0772075	0.0624415	0.060313	0.0725283	0.0528862	0.0255062	0.0449512	0.054518	0.00378481	-0.0157017	0.0289303	0.0241192	0.0276087	-0.00366279	-0.0623991	-0.0783898	-0.0866519	-0.0764343	-0.139868	-0.153134	-0.142958	-0.155354	-0.167185	-0.182874
-0.151267	-0.209264	-0.230837	-0.236931	-0.25859	-0.206943	-0.100353	-0.153764	-0.197911	-0.187963	-0.161416	-0.141827	-0.143135	-0.0870548	-0.034269	0.0187629	-0.0157955	0.0472923	0.0570301	0.0836149	0.0638047	0.0852711	0.0809111	0.0708896	0.0214825	0.018499	0.0263552	0.0517266	0.0782733	0.0463466	0.0621853	0.0508097	0.0178765	0.0165885	0.0199632	0.00986185	-0.0312672	-0.00033592	-0.0062983	-0.0412659	-0.0217758	-0.0767232	-0.112693	-0.106501	-0.146859	-0.135522	-0.158597	-0.140199	-0.189874	-0.227422
-0.151631	-0.185271	-0.215962	-0.178454	-0.161618	-0.145911	-0.107082	-0.125325	-0.192215	-0.177905	-0.167372	-0.0989342	-0.084884	-0.0440167	-0.02635	0.00180523	0.0194599	0.0171994	0.0735239	0.0872674	0.0736118	0.078598	0.0911535	0.114055	0.0530218	0.0398793	0.0316535	0.053644	0.0796529	0.107736	0.113606	0.0816043	0.0295872	0.0326095	0.012348	-0.0168193	-0.0119039	-0.0408037	-0.0606878	-0.0751403	-0.0250933	-0.0435616	-0.0839793	-0.136087	-0.145434	-0.145687	-0.125223	-0.147096	-0.178661	-0.176818
-0.120867	-0.185848	-0.176796	-0.190419	-0.199788	-0.138439	-0.133459	-0.125448	-0.159824	-0.139637	-0.13378	-0.115025	-0.103854	-0.0717709	-0.0311055	0.0679159	0.0519772	0.0401028	0.0765394	0.114335	0.0983368	0.113483	0.0990121	0.0651382	0.0793461	0.0523477	0.0422012	0.0904293	0.126665	0.12361	0.165515	0.113967	0.0587547	0.0620789	0.00856234	-0.0261311	0.0327658	-0.0509064	-0.10574	-0.0845604	-0.0907692	-0.0179068	-0.0622634	-0.0844219	-0.0876397	-0.114275	-0.106298	-0.107296	-0.152166	-0.151182
-0.134767	-0.151051	-0.186136	-0.232865	-0.238718	-0.201676	-0.161251	-0.151699	-0.139027	-0.151276	-0.13576	-0.0844018	-0.059272	-0.0257273	-0.0190893	0.0480563	0.0640561	0.0775268	0.0769214	0.0338437	0.0803125	0.104479	0.091679	0.0457298	0.0105511	-0.00138511	0.01792	0.0664258	0.12963	0.135245	0.08077	0.0870589	0.0535274	0.0610757	0.0150561	0.0409283	0.0275071	-0.0195043	-0.0700865	-0.10025	-0.0733266	-0.0521751	-0.0631699	-0.0579116	-0.0777679	-0.076074	-0.0754995	-0.083704	-0.0694377	-0.112184
-0.129928	-0.149111	-0.213627	-0.213974	-0.235698	-0.16822	-0.189419	-0.122753	-0.118417	-0.113887	-0.119041	-0.0948465	-0.0672709	0.0111692	-0.0149184	0.0376434	0.0497854	0.0195267	0.0514234	0.0556908	0.0564457	0.0912922	0.0413412	0.0202933	-0.00123779	0.00345806	0.0266176	0.0704478	0.0826469	0.130846	0.114907	0.0817369	0.0659206	0.0901059	0.0600968	0.0428004	0.0132825	-0.0426339	-0.0622702	-0.0227351	-0.0540533	-0.025146	-0.0350399	-0.051831	-0.0146344	-0.0216808	-0.0319028	-0.109829	-0.107264	-0.0999834
-0.113883	-0.134667	-0.179965	-0.188533	-0.214399	-0.176152	-0.16186	-0.12528	-0.110067	-0.0973905	-0.0470194	-0.0345834	-0.0325583	-0.0105406	-0.0176917	-0.0280585	-0.0125256	-0.0115339	-0.00701772	0.0223956	0.0664264	0.0454931	0.0279456	0.0132941	0.00129778	-0.0231884	0.00287162	0.0181265	0.0461769	0.0700278	0.0729471	0.0758379	0.0863572	0.0827268	0.0597042	0.0731393	0.0162435	0.0021448	-0.00526431	-0.000197931	0.0317314	0.0375974	0.00394421	0.0147202	-0.0169079	-0.0108259	-0.0688978	-0.0838471	-0.0773908	-0.0749944
-0.131799	-0.153172	-0.175707	-0.152857	-0.173098	-0.178827	-0.155839	-0.156042	-0.121915	-0.119307	-0.0477476	-0.0481841	-0.0642525	-0.0395321	-0.0108464	-0.0229494	-0.0110524	-0.0293733	-0.0500153	-0.00243828	0.032441	-0.0367924	-0.0219321	0.00593829	0.00890254	0.012647	-0.00985589	0.0113544	0.0203616	0.0463073	0.0513666	0.0555786	0.0762754	0.0643022	0.0508633	0.0324334	0.0402643	0.034867	0.0599465	0.0454207	0.0380009	0.0344209	0.0527541	0.0283226	0.0142658	-0.0329164	-0.0815011	-0.0959684	-0.103625	-0.118032
-0.133758	-0.114242	-0.0833285	-0.114629	-0.110248	-0.124563	-0.106763	-0.122339	-0.13365	-0.10329	-0.0403412	-0.0541944	-0.0434788	-0.0351815	-0.00177461	-0.0208199	-0.0678326	-0.0816214	-0.0898871	-0.00797209	-0.0107213	-0.012514	-0.0131165	0.0182519	0.0220139	-0.033003	-0.0160837	-0.00834289	-0.0130785	0.00895046	-0.00166086	0.0253488	0.0292512	0.0357831	0.0550252	0.0102673	0.0554155	0.0691826	-0.00813017	0.0322431	0.0253497	0.0262719	0.0405092	0.0410715	0.00345407	-0.02381	-0.0431286	-0.0691395	-0.0666382	-0.100814
-0.118584	-0.114743	-0.031504	-0.0901822	-0.126558	-0.0992081	-0.0871223	-0.0699502	-0.117159	-0.0519562	-0.0531821	-0.0300586	-0.0586035	-0.0353362	-0.0265867	-0.0444451	-0.0614631	-0.0913421	-0.108645	-0.031484	0.00255786	-0.0161785	-0.00458155	0.00791162	0.00697918	-0.024658	-0.0965839	-0.100769	-0.0620468	-0.0137093	-0.0466337	-0.0238301	-0.0292953	-0.00333539	0.0199606	0.054998	-0.00465706	0.0350947	0.00608206	0.00932237	0.0341802	0.0178646	0.0156254	0.0446331	0.03721	-0.014475	-0.0303346	-0.028395	-0.0571542	-0.0788373
-0.0903445	-0.11822	-0.0936701	-0.0919279	-0.108308	-0.0899853	-0.0552972	-0.062462	-0.0584402	-0.029975	-0.0529741	-0.0281967	-0.0351888	-0.0369445	-0.0339339	0.0099347	-0.00581236	-0.048034	-0.118475	-0.081551	-0.028311	0.0140361	-0.0284419	0.0283494	0.0213114	-0.0923157	-0.0884695	-0.116925	-0.136598	-0.101731	-0.083008	-0.0794882	-0.0146964	0.00924607	0.0317536	0.0447776	0.0331924	0.00670197	0.0328915	0.0580131	0.0304287	0.0606433	0.0224676	-0.012771	-0.0263485	-0.0566562	-0.0277248	-0.0902641	-0.0850809	-0.0896118
-0.0922522	-0.106777	-0.0758268	-0.0579939	-0.0754916	-0.0861717	-0.0566922	-0.0658647	-0.0694722	-0.00330792	0.0283268	0.0370175	-0.00303443	-0.0447703	-0.0263186	-0.0721632	-0.0425633	-0.0536856	-0.121795	-0.0712775	-0.0580094	-0.0505868	-0.0119983	0.00171468	-0.0254726	-0.0172012	-0.0594971	-0.0589699	-0.0956144	-0.0751883	-0.0491347	-0.0147393	0.0109192	0.0281213	0.0183388	0.0215171	0.0296208	0.0524638	0.0362256	0.0264105	0.0452487	0.0624817	0.0508537	-0.00557181	-0.0242628	-0.0372317	-0.0465657	-0.0731429	-0.0633799	-0.0488428
-0.102164	-0.0687146	-0.0633804	-0.0723939	-0.0491869	-0.0578032	-0.071591	-0.0464567	-0.0335492	-0.0321708	0.0258235	-0.0153636	0.0109544	-0.0264483	-0.0292093	-0.110071	-0.0990303	-0.105419	-0.114309	-0.076911	-0.0524138	-0.0921523	-0.0440327	-0.0333228	-0.0481199	-0.00926665	-0.0329462	-0.0746874	-0.0722239	-0.0894516	-0.0359575	-0.0118549	-0.0330226	0.0106848	0.000506764	0.0182529	0.0580465	0.0399897	0.0533078	0.06547	0.0447194	0.0698249	0.0600064	0.0545238	0.00127823	-0.0449129	-0.0327922	-0.0832087	-0.0251068	-0.00819272
-0.0446027	-0.0627483	-0.0645821	-0.0784766	-0.0954128	-0.0594891	-0.0222267	-0.020726	-0.0163761	0.000432547	0.0397942	0.0432942	0.000659914	0.0157085	-0.0278025	-0.0624924	-0.0801175	-0.107618	-0.0793861	-0.102948	-0.0725341	-0.093086	-0.0423652	-0.0840957	-0.00723405	-0.0324099	-0.0242259	-0.0746267	-0.0683037	-0.0666527	-0.094921	-0.0424854	-0.0547919	-0.0479454	-0.0129465	0.0250814	0.0643856	0.0429027	0.0655491	0.00046682	0.0463033	0.0423164	0.0851767	0.0929168	0.0146861	-0.0494711	-0.0536181	-0.0765348	-0.0719803	-0.0232447
-0.051452	-0.0413762	-0.0392872	-0.0288652	-0.0439085	-0.0445199	0.0502337	0.0523846	0.0773063	0.0321427	0.0546479	0.0293506	-0.00628719	-0.00970579	0.00556413	-0.0339878	-0.0499116	-0.0541573	-0.0674143	-0.087721	-0.103014	-0.131613	-0.0885387	-0.0532688	-0.0144242	-0.0456775	-0.0299224	-0.0689396	-0.0675631	-0.0835539	-0.0846365	-0.00108787	-0.0519587	-0.0118899	0.0113478	0.0242881	0.0128596	0.036515	0.0589544	0.0519262	0.0622817	0.0339749	0.055563	0.0298852	0.0268713	-0.0114734	-0.0748298	-0.0794347	-0.0778816	-0.0795749
-0.0287912	-0.0206889	-0.0382863	-0.0260966	0.00304051	0.015326	0.0361817	0.0427257	0.0608746	0.0343997	0.111001	0.0326948	0.0119457	0.0391884	0.0529706	-0.000527691	-0.0135559	-0.0349517	-0.0444581	-0.0205727	-0.0807723	-0.111502	-0.051655	-0.041761	-0.038873	-0.0698534	0.0145125	-0.0337772	-0.0496297	-0.0742822	-0.0429743	-0.033131	-0.0296607	-0.00948043	0.0147637	0.0113523	0.0101648	0.030883	0.0311615	0.0669792	0.0634655	0.0634047	0.015413	0.0348472	0.0416821	0.0274806	-0.050565	-0.101256	-0.0832474	-0.066072
-0.0263634	0.00108957	-0.0608961	0.0117519	0.0353987	0.0361811	0.0427939	0.0349633	0.0339392	0.0124394	0.0374047	0.0539285	0.0828162	0.0515882	0.0549657	0.0737263	0.038523	0.00505267	-0.0077185	-0.0389273	-0.0633989	-0.0439017	-0.0626312	-0.076694	-0.0392362	-0.0365863	-0.0642007	-0.0858917	-0.113857	-0.0743121	-0.0140251	-0.0324784	-0.0345237	-0.0241472	-0.00264002	0.00679633	0.0183988	0.0225359	0.0106182	0.0414421	0.0668796	0.0205337	0.000555218	-0.0229053	-0.0235971	-0.0262014	-0.0576729	-0.0710575	-0.0519251	-0.0555068
0.0239862	-0.0190818	-0.0144354	0.00373158	0.0275987	0.0406611	0.0210366	-0.00411324	0.00796999	0.0193564	0.0204189	0.0405194	0.0621353	0.0911575	0.0803767	0.090348	0.0682706	0.0329617	0.0149096	-0.0105015	-0.0420319	-0.0525346	-0.0747157	-0.0654956	-0.0518897	-0.0763126	-0.0928851	-0.106545	-0.104674	-0.0967578	-0.0798449	-0.00524525	-0.0135467	-0.035427	-0.00230099	0.0448698	0.0508279	0.0284995	0.0401328	0.0224061	-0.0393438	-0.0396495	-0.0602001	-0.0699115	-0.0199885	-0.0333851	-0.070117	-0.0763886	-0.0284153	-0.0305531
-0.0653191	-0.0861623	-0.0182398	-0.00887078	0.0374202	0.0567911	-0.000347878	-0.0117548	0.00711145	0.0180711	0.0137552	0.0389903	0.0219828	0.0683113	0.0687383	0.0764168	0.0109497	0.00513109	0.0451397	-0.0101192	-0.0394273	-0.0536775	-0.00143824	0.0215942	-0.0274279	-0.060748	-0.119388	-0.130411	-0.170221	-0.159897	-0.105115	-0.0337447	-0.0491725	0.0115869	-0.0308769	0.0293226	-0.00272363	0.00584623	-0.049584	-0.042281	-0.0388457	-0.0603212	-0.0557956	-0.0616232	-0.0587374	-0.0425756	-0.0391126	-0.0629088	-0.0738527	-0.101601
-0.0902731	-0.108158	-0.0743479	-0.0480085	-0.02633	-0.0076298	-0.0380197	-0.00982013	0.0101135	0.00130014	0.0389804	0.0497727	0.059835	0.0259437	0.103351	0.0793658	0.0111663	0.0173671	0.0027499	0.00575287	-0.049715	-0.0455976	-0.0140628	-0.0345075	-0.0748448	-0.0731435	-0.113373	-0.123673	-0.0935644	-0.135123	-0.0987674	-0.0874274	-0.0322036	-0.0278601	-0.0443947	-0.0274135	-0.0120933	-0.0148185	-0.00268526	-0.0536929	-0.0583796	-0.0672434	-0.088203	-0.0830418	-0.0851499	-0.072766	-0.0956218	-0.0624857	-0.0826013	-0.0797319
-0.098717	-0.141925	-0.0785457	-0.041605	-0.0489884	-0.0160479	-0.0253307	-0.0385326	0.00430122	0.000743257	0.0280125	0.0610434	0.0867721	0.0727854	0.0932718	0.0586068	0.0610184	0.0157955	0.0305048	-0.00417138	-0.0032437	-0.00854315	-0.0281629	-0.0374557	-0.0338182	-0.0397975	-0.0618322	-0.0799983	-0.0329577	-0.0575365	-0.0684879	-0.0899754	0.00315068	0.023434	-0.0220465	-0.0101691	-0.0584229	-0.0784457	-0.0519912	-0.0985789	-0.0852203	-0.0606069	-0.0848139	-0.12325	-0.088375	-0.0586315	-0.0944591	-0.101639	-0.130211	-0.107887
-0.089987	-0.107905	-0.0493329	-0.0633928	-0.0413518	0.0116906	-0.0599817	-0.0710728	-0.0591745	0.0106672	0.0157907	0.0838624	0.100298	0.0231523	0.0146468	0.0047256	0.00792351	-0.00669725	0.0156079	0.0219878	-0.00771421	0.0129872	-0.0282675	-0.0262754	-0.0532866	-0.0784058	-0.045355	-0.0568453	-0.0881859	-0.060204	-0.0804003	-0.0724806	0.0237631	0.00242362	0.0204039	-0.0500744	-0.0664441	-0.033523	-0.0666797	-0.0925041	-0.0748709	-0.102857	-0.12133	-0.110597	-0.125242	-0.107633	-0.110626	-0.115113	-0.129063	-0.0640617
-0.050361	-0.115972	-0.0635791	-0.0720466	-0.107839	-0.0935598	-0.0455824	-0.0365085	-0.00226455	-0.000289217	0.0329642	0.0422677	0.0239256	-0.011593	-0.00314007	-0.00596108	-0.00873292	-0.0426227	0.00467566	0.0465585	-0.00280925	0.0309392	0.00962462	-0.0681253	-0.0809146	-0.124244	-0.10804	-0.0862516	-0.0919593	-0.10627	-0.104459	-0.053348	-0.0180663	0.00870988	0.00552231	-0.0139343	-0.033711	-0.0298146	-0.0893579	-0.0781278	-0.0868964	-0.0863978	-0.0436286	-0.129801	-0.15374	-0.0817918	-0.100735	-0.10113	-0.122619	-0.0528924
-0.0451101	-0.0793518	-0.0786928	-0.0282262	-0.106543	-0.0991072	-0.113766	-0.0468121	-0.0118039	-0.0138881	-0.0191541	-0.00619211	-0.0755549	-0.0581709	-0.0900461	-0.0216333	-0.0606019	-0.00828117	-0.0200851	-0.0164038	0.0017207	-0.0059475	-0.044929	-0.116749	-0.119046	-0.136979	-0.140882	-0.142978	-0.09154	-0.0891198	-0.11974	-0.0581497	-0.0303718	0.00913031	-0.0137344	0.00367539	-0.0221808	-0.0727034	-0.102936	-0.109051	-0.0739199	-0.103201	-0.131277	-0.137365	-0.0919116	-0.0896381	-0.147849	-0.11362	-0.116299	-0.113643
-0.0276089	-0.0361288	-0.0559109	-0.0454762	-0.0742567	-0.108921	-0.0776589	-0.0265134	-0.0180835	-0.0285161	-0.0508537	-0.0726802	-0.123826	-0.13083	-0.0756166	-0.0835075	-0.0662583	-0.0522798	-0.0488755	-0.00310168	-0.0672211	-0.0453542	-0.0411838	-0.098803	-0.134793	-0.156617	-0.170552	-0.124079	-0.0991697	-0.060388	-0.0484872	-0.056711	-0.0449903	-0.0287055	-0.0385857	-0.046909	-0.0597829	-0.0722671	-0.109786	-0.0718882	-0.000464712	-0.0695737	-0.104668	-0.123104	-0.0698604	-0.0794774	-0.10543	-0.0769089	-0.114468	-0.141659
-0.0167545	0.0138414	-0.0072711	-0.042593	-0.049858	-0.0845949	-0.0983522	-0.0669358	-0.0806116	-0.0722937	-0.0495169	-0.0872109	-0.0744192	-0.109287	-0.0951843	-0.0563417	-0.101286	-0.0370997	-0.0321523	-0.015733	-0.0405526	-0.0694005	-0.0717299	-0.110806	-0.136709	-0.153782	-0.176102	-0.156166	-0.141124	-0.0849639	-0.0119307	-0.0699486	-0.106878	-0.10132	-0.0937537	-0.0763083	-0.044063	-0.0736395	-0.0960678	-0.100437	-0.0556571	-0.113833	-0.0717314	-0.076534	-0.0514931	-0.10047	-0.107376	-0.0832828	-0.0885989	-0.122304
0.012993	-0.00788036	-0.00199591	-0.0211479	-0.0881058	-0.109168	-0.0813773	-0.0565732	-0.0590126	-0.0686951	-0.0590075	-0.110438	-0.14949	-0.100967	-0.0961154	-0.10507	-0.103359	-0.0516275	-0.0305073	0.0143518	-0.0194535	-0.0876894	-0.0302981	-0.0874595	-0.135385	-0.144935	-0.171657	-0.137148	-0.132422	-0.0296299	-0.0334424	-0.0645781	-0.0770408	-0.11529	-0.0489223	-0.0763475	-0.0768787	-0.103204	-0.127204	-0.160549	-0.0774859	-0.122557	-0.0947235	-0.110016	-0.101699	-0.0594354	-0.0796664	-0.0566131	-0.0794256	-0.0930803
0.0229586	-0.00684432	0.0178101	-0.00861268	-0.0878063	-0.0863568	-0.0854765	-0.0557399	-0.0592032	-0.0598115	-0.0646133	-0.106687	-0.0980862	-0.0495431	-0.0875426	-0.108709	-0.0584346	-0.0609499	-0.0353682	-0.0345152	-0.0241136	-0.0350841	-0.106797	-0.143756	-0.161397	-0.171743	-0.154714	-0.141532	-0.105235	-0.0989659	-0.0607641	-0.0794222	-0.01848	-0.0272737	-0.0348994	-0.0424391	-0.0951397	-0.0944397	-0.181206	-0.166827	-0.149555	-0.14749	-0.0995732	-0.127725	-0.124297	-0.11617	-0.119542	-0.0628519	-0.058292	-0.0981199
0.0630135	0.0518783	0.0194313	-0.00845544	-0.033232	-0.0560969	-0.0362548	-0.0350624	-0.0454557	-0.0570586	-0.0736801	-0.087806	-0.06241	-0.0113394	-0.0571615	-0.0961921	-0.0822496	-0.0901427	-0.071144	-0.0583178	-0.0765902	-0.0678409	-0.100453	-0.151066	-0.13129	-0.148758	-0.158724	-0.195983	-0.169607	-0.110858	-0.0502746	-0.0226967	-0.012828	0.00180296	-0.0412514	-0.0453489	-0.0723021	-0.153037	-0.203223	-0.183157	-0.14815	-0.110011	-0.120438	-0.139576	-0.132347	-0.198646	-0.115298	-0.0980091	-0.0584233	-0.121563
0.0381154	0.0427648	-0.00390242	0.00032104	-0.0281065	-0.0323547	-0.045867	-0.031076	-0.0480436	-0.0290014	-0.0672943	-0.0600042	-0.0543822	-0.0322647	-0.0743598	-0.0939801	-0.0866309	-0.0873785	-0.0921932	-0.100898	-0.0780055	-0.103951	-0.120747	-0.158922	-0.106412	-0.130743	-0.155779	-0.19564	-0.18822	-0.142134	-0.0895322	-0.0702273	-0.0935235	-0.0512289	-0.0335524	-0.0471487	-0.0801894	-0.11608	-0.172582	-0.139783	-0.0884214	-0.0566651	-0.0754884	-0.0885799	-0.127101	-0.156368	-0.0669162	-0.0553708	-0.0690129	-0.161076
0.0818869	0.0188336	0.0136251	0.0188014	-0.00700094	0.000706525	-0.0119037	-0.0463854	-0.0241756	-0.0463266	-0.0716327	-0.05163	-0.0512022	-0.0363775	-0.0574304	-0.0856067	-0.0888882	-0.0635474	-0.0594408	-0.0921464	-0.105443	-0.12828	-0.148354	-0.165515	-0.120956	-0.135928	-0.168848	-0.173526	-0.181052	-0.142673	-0.0951874	-0.0946763	-0.075335	-0.0240263	-0.0330349	-0.0613657	-0.129634	-0.0982338	-0.0878639	-0.133897	-0.121825	-0.0697061	-0.0729121	-0.084654	-0.114877	-0.147226	-0.143266	-0.085921	-0.111776	-0.13882
0.0712957	0.0577269	0.0148183	0.0314332	-0.0110057	-0.0466398	-0.022162	0.00918018	-0.0321787	-0.0345568	-0.0199155	-0.0324364	-0.0318166	-0.0656314	-0.0700846	-0.0506901	-0.049233	-0.0255626	-0.0434284	-0.120458	-0.107329	-0.157785	-0.138114	-0.170143	-0.131912	-0.131078	-0.164837	-0.227347	-0.18538	-0.18825	-0.160348	-0.113534	-0.0625128	-0.0233935	-0.0655812	-0.0805304	-0.104422	-0.125429	-0.068052	-0.0839795	-0.0741597	-0.0289487	-0.0525079	-0.0815036	-0.104646	-0.0978653	-0.120274	-0.0899958	-0.100952	-0.103371
0.0734088	0.0608558	0.0189459	0.0230135	-0.0163932	-0.0380226	-0.0490119	-0.0279383	-0.0546017	-0.0504304	-0.0458451	-0.0542475	-0.0398752	-0.0747488	-0.0433033	-0.0234302	-0.0419967	-0.0649206	-0.107279	-0.102195	-0.157614	-0.172405	-0.146973	-0.13645	-0.121274	-0.158157	-0.17784	-0.195247	-0.173783	-0.153726	-0.158726	-0.0848714	-0.0497692	0.015359	-0.0456128	-0.0893609	-0.0799618	-0.118555	-0.111936	-0.101865	-0.0502211	-0.0185858	-0.040899	-0.0752934	-0.0892032	-0.0773408	-0.0658961	-0.0220233	-0.0390712	-0.0889983
0.0331081	0.0515994	0.0294119	-0.00765297	-0.0279327	-0.0977381	-0.075152	-0.0779211	-0.0474796	-0.0541716	-0.064872	-0.0688811	-0.0554388	-0.00549192	-0.0345421	-0.0347652	-0.0428827	-0.0742463	-0.134009	-0.125211	-0.116349	-0.147104	-0.129984	-0.127157	-0.135026	-0.131875	-0.115027	-0.114286	-0.168493	-0.159253	-0.131049	-0.0525982	-0.0123398	-0.058998	-0.0631161	-0.0954164	-0.106128	-0.121362	-0.0879006	-0.120896	-0.0683934	-0.058639	-0.0669387	-0.0754756	-0.0926126	-0.102895	-0.0650172	-0.0624531	-0.0830601	-0.143862
-0.0240207	0.0103861	-0.0121332	-0.021244	-0.0861431	-0.141858	-0.0856105	-0.0984638	-0.0763395	-0.0789106	-0.0480565	-0.09137	-0.0291014	-0.00210312	-0.0301621	-0.0563861	-0.0802515	-0.0965811	-0.0919311	-0.10547	-0.115956	-0.108816	-0.124248	-0.082081	-0.0929227	-0.0883653	-0.102368	-0.0977519	-0.14756	-0.114465	-0.108719	-0.0225518	-0.0609079	-0.10532	-0.0321863	-0.0587673	-0.0625337	-0.057634	-0.100149	-0.105956	-0.0713254	-0.0838498	-0.065825	-0.0678511	-0.0786644	-0.0571675	-0.0605268	-0.0390367	-0.0723974	-0.147995
-0.0468531	-0.0528745	-0.0534475	-0.0745348	-0.111169	-0.099923	-0.113915	-0.094016	-0.105897	-0.0791655	-0.095944	-0.0985487	-0.103968	-0.0525434	0.011962	-0.0329648	-0.0951465	-0.0740554	-0.107585	-0.121112	-0.116264	-0.0971904	-0.085396	-0.0266984	-0.0352821	-0.0620349	-0.0567785	-0.0704159	-0.100224	-0.12333	-0.134741	-0.0866193	-0.0678379	-0.0619899	-0.0678348	-0.0517129	-0.0594918	-0.104286	-0.0718159	-0.0671521	-0.0846842	-0.0933576	-0.0937091	-0.0610325	-0.0776963	-0.0191635	-0.0220093	-0.0527679	-0.117768	-0.124412
-0.0178601	-0.0202551	-0.0623583	-0.0438613	-0.11017	-0.127352	-0.0956368	-0.108887	-0.106734	-0.0563094	-0.0753994	-0.0942594	-0.0828734	-0.0285484	-0.0907197	-0.0440908	-0.114197	-0.112556	-0.0751295	-0.101048	-0.075436	-0.0916739	-0.038593	-0.0244758	-0.0624851	-0.0489392	-0.0826573	-0.038279	-0.0736186	-0.101811	-0.0825	-0.0954715	-0.0364809	-0.046095	-0.0370972	-0.0889027	-0.104298	-0.0840506	-0.0994784	-0.0637584	-0.0475761	-0.100306	-0.0939464	-0.0984346	-0.0585413	-0.0833591	-0.0412597	-0.0775952	-0.089224	-0.120605
-0.0273989	-0.044968	-0.0386077	-0.0852371	-0.122057	-0.0950913	-0.0925626	-0.0669643	-0.0814192	-0.0154268	-0.0461302	-0.0384855	-0.0784602	-0.0659709	-0.0674342	-0.0706286	-0.0844255	-0.127613	-0.104097	-0.0927061	-0.0596392	-0.0403835	-0.0383619	-0.0302095	-0.0389384	-0.0398291	-0.0226264	-0.0548765	-0.0949342	-0.0982186	-0.107373	-0.0536218	-0.0613223	-0.0869006	-0.0893488	-0.113853	-0.129532	-0.0606691	-0.0285083	-0.00739384	-0.0271014	-0.0603766	-0.0348689	-0.0471027	-0.0978909	-0.050539	-0.0751252	-0.123668	-0.0623759	-0.0639598
-0.028472	-0.0366639	-0.0597043	-0.054015	-0.0804143	-0.109115	-0.0649659	-0.0580152	-0.00857531	-0.00704747	-0.033287	-0.0181313	-0.0165362	-0.0297612	-0.0092714	-0.0686499	-0.0869919	-0.0938809	-0.119477	-0.129928	-0.0759328	-0.0667075	-0.0703502	-0.0467686	-0.0102388	-0.017201	-0.0316658	-0.0841482	-0.0463388	-0.0602438	-0.0779438	-0.102934	-0.120591	-0.0882769	-0.132953	-0.0989504	-0.0792408	-0.0310467	-0.0382561	-0.0208159	-0.00729179	-0.0422268	-0.0313644	-0.0234503	-0.0516036	-0.0285488	-0.0162011	-0.0536524	-0.0706787	-0.0607547
-0.0527783	-0.00834715	-0.0306939	-0.0272194	-0.0625206	-0.0691794	-0.0786675	-0.0779879	-0.0480974	0.0296181	0.0358408	0.0523563	-0.00359029	0.00886504	-0.0778499	-0.0798555	-0.0540051	-0.12881	-0.128477	-0.0998002	-0.0574415	-0.0457039	-0.0307115	-0.0524644	-0.00982697	-0.0315166	-0.0253516	-0.0378198	-0.0290813	-0.0302895	-0.0476233	-0.115012	-0.128478	-0.0948045	-0.0819765	-0.110666	-0.0774629	-0.100713	-0.0551277	-0.0378027	-0.064148	-0.0431645	-0.0633604	-0.0752346	-0.0176169	0.0231028	-0.0115186	0.0175768	-0.0696851	-0.130914
-0.0239055	-0.0431371	-0.0414098	-0.0370306	-0.0639346	-0.0644659	-0.0627719	-0.0867331	-0.0613829	-0.0174417	0.0133738	0.00144822	0.0358889	-0.00997361	-0.0465995	-0.0785025	-0.112869	-0.139957	-0.133222	-0.112473	-0.094727	-0.0445272	-0.0258815	-0.028777	-0.036293	-0.0358432	-0.0716318	-0.0962601	-0.0677237	-0.0566326	-0.0386329	-0.0928197	-0.109844	-0.0273485	-0.0239399	-0.0779079	-0.0518395	-0.0659698	-0.0434171	-0.031931	-0.0572139	-0.0650275	-0.0705231	-0.0232799	-0.0134325	-0.0292019	-0.0334849	-0.04418	-0.0880713	-0.142698
-0.0111038	-0.0753426	-0.0797799	-0.0547806	-0.035546	-0.0406061	-0.0485141	-0.0688317	-0.0775278	-0.07892	-0.0637396	-0.0449448	-0.0289155	-0.0397438	-0.0321937	-0.0881216	-0.143269	-0.182417	-0.147686	-0.108017	-0.0651555	-0.0437712	0.00218103	-0.00677097	-0.0247835	-0.0697468	-0.107197	-0.11706	-0.0554276	-0.0807396	-0.0767154	-0.0172298	-0.0286641	-0.0622493	-0.0262193	-0.0835046	-0.0650261	-0.0745953	0.0155289	0.00441263	-0.0248145	-0.0421396	-0.03582	-0.055237	-0.0289429	0.0127832	-0.0167242	-0.0723497	-0.133409	-0.187687
-0.0137814	-0.0513101	-0.0384935	-0.0401716	-0.058981	-0.0659426	-0.0692074	-0.0680729	-0.0419406	-0.0701853	-0.0933585	-0.0523002	-0.0274714	-0.0265986	-0.0207708	-0.0570725	-0.111782	-0.140188	-0.115453	-0.127635	-0.0645223	-0.00964438	-3.34097e-05	-0.0180454	0.00641203	-0.0723453	-0.112517	-0.111126	-0.115689	-0.0957037	-0.0792124	-0.0379909	-0.0368256	-0.0287428	-0.0424092	-0.0358977	-0.0434624	-0.0529423	-0.00740292	-0.0113092	-0.0680622	-0.0568108	-0.0585642	-0.0268424	-0.0270905	-0.0136477	-0.0362575	-0.131771	-0.199047	-0.198602
-0.0457059	-0.0169852	-0.0664248	-0.0221054	-0.0472311	-0.0905037	-0.0495542	-0.0584411	-0.0390961	-0.0771717	-0.0825799	-0.0648935	-0.0737903	-0.0421708	-0.0653676	-0.0787912	-0.0916871	-0.0749841	-0.147554	-0.113704	-0.0844369	-0.0444361	-0.0346451	-0.00941566	-0.023917	-0.0319688	-0.0664264	-0.0522673	-0.0418413	-0.0674419	-0.0490861	-0.0162323	0.0045915	-0.0271032	-0.0207944	0.00169784	-0.0255143	-0.0333704	-0.0427643	-0.0421598	-0.058535	-0.0192241	-0.0687145	-0.0797525	-0.0832509	-0.0133751	-0.0742276	-0.175247	-0.151304	-0.234915
-0.02217	-0.0357081	-0.0554684	-0.0136974	-0.0510425	-0.0800694	-0.0526232	-0.0546396	-0.0499247	-0.123014	-0.116133	-0.126466	-0.124376	-0.107341	-0.109744	-0.101617	-0.0997817	-0.105531	-0.0981076	-0.0794077	-0.0801484	-0.0506679	0.00897099	0.000281572	0.0179708	-0.0207899	-0.0485661	-0.048759	-0.0409582	-0.0113993	0.00290537	0.0434392	0.0375845	-0.0161072	0.015242	-0.0122397	-0.0187674	0.00586613	-0.0319111	-0.0659163	-0.0547332	-0.0360432	-0.0943769	-0.0938866	-0.147045	-0.105425	-0.130628	-0.158319	-0.164971	-0.23538
-0.0144416	-0.0295027	-0.00805296	0.0167679	-0.0213826	-0.0478817	-0.0347831	-0.0743143	-0.0758836	-0.140778	-0.140529	-0.134752	-0.158455	-0.133078	-0.141027	-0.115645	-0.182317	-0.131439	-0.113625	-0.126942	-0.112723	-0.0282737	-0.00326556	-0.0114255	-0.0325722	-0.0392223	-0.0530922	-0.0279699	0.00424666	0.0221471	-0.0144162	0.010417	0.0121271	0.0387402	0.0632791	0.0894727	0.0231115	-0.0282386	-0.0151898	-0.0628023	-0.0721122	-0.0983297	-0.133862	-0.0646205	-0.132122	-0.15867	-0.13169	-0.140219	-0.115556	-0.202403
-0.00797658	-0.0531268	-0.0432596	-0.00137748	-0.0253832	-0.0399055	-0.07173	-0.0260947	-0.0650827	-0.123829	-0.112567	-0.112415	-0.175777	-0.13307	-0.145919	-0.159555	-0.209819	-0.166325	-0.169292	-0.13451	-0.135006	-0.101613	-0.0925166	-0.0778598	-0.0601114	-0.0503489	0.0139153	-0.0178926	-0.00301725	-0.0267045	0.00396979	0.0105023	0.0148801	0.0255779	0.101203	0.0895951	0.0607557	0.0191638	-0.00640025	-0.0626343	-0.0783344	-0.0976484	-0.106937	-0.113432	-0.0958345	-0.163922	-0.105169	-0.122113	-0.183352	-0.210549
0.00808447	-0.041373	-0.0719538	-0.0770029	-0.113229	-0.0823137	-0.1019	-0.105071	-0.112011	-0.0879144	-0.111427	-0.12776	-0.164571	-0.110179	-0.164849	-0.175236	-0.166913	-0.173783	-0.160227	-0.163497	-0.178612	-0.170354	-0.0997039	-0.110038	-0.1403	-0.0361645	-0.00781149	-0.0393893	-0.0483621	-0.0516939	-0.0433813	-0.0358601	0.0176547	0.00335806	-0.00291943	0.0504716	0.00283544	-0.0159326	0.0264164	-0.0251545	-0.112601	-0.0823801	-0.0819712	-0.156051	-0.133252	-0.151396	-0.126093	-0.193868	-0.191635	-0.253449
-0.0183204	-0.0362427	-0.0781124	-0.0924503	-0.102045	-0.0791614	-0.0767701	-0.0821144	-0.115265	-0.123202	-0.155663	-0.174441	-0.167885	-0.116811	-0.126023	-0.149556	-0.171483	-0.140327	-0.13567	-0.158695	-0.16817	-0.107352	-0.116933	-0.068698	-0.0693681	-0.0421293	-0.0230078	-0.0509578	-0.0638838	-0.0369461	-0.053094	-0.0422147	0.00410708	0.000970818	0.0106773	0.0203455	-0.0147882	-0.016836	-0.0346449	-0.0418674	-0.0931943	-0.136688	-0.0931499	-0.108243	-0.106298	-0.15645	-0.172313	-0.199841	-0.232478	-0.289364
-0.0171474	-0.0681937	-0.0588149	-0.0869435	-0.0669331	-0.0902962	-0.089355	-0.119059	-0.133165	-0.0842968	-0.138794	-0.148074	-0.127	-0.115883	-0.104005	-0.10997	-0.152792	-0.185188	-0.136299	-0.158546	-0.202816	-0.116557	-0.119941	-0.130182	-0.101172	-0.0839152	-0.0578839	-0.0634897	-0.0760675	-0.0550804	-0.0688241	-0.0548298	-0.0267799	-0.043045	-0.0407698	-0.0662401	-0.0501569	-0.0204731	0.00576663	-0.0961459	-0.125364	-0.16642	-0.159924	-0.149801	-0.157975	-0.190272	-0.191668	-0.258822	-0.269591	-0.272236
-0.0592085	-0.0326625	-0.0501459	-0.0105952	-0.0465349	-0.0391927	-0.0607848	-0.125972	-0.159699	-0.114018	-0.124913	-0.0947826	-0.111785	-0.141198	-0.147191	-0.157639	-0.149826	-0.120234	-0.112235	-0.168518	-0.215624	-0.137032	-0.0993735	-0.11962	-0.149339	-0.0824829	-0.0917039	-0.077307	-0.0758489	-0.0655951	-0.0851758	-0.0681183	-0.0551461	-0.06971	-0.107459	-0.127451	-0.0827898	-0.114754	-0.0337516	-0.0323767	-0.1231	-0.145453	-0.171601	-0.179897	-0.153505	-0.155386	-0.21325	-0.235796	-0.229076	-0.284974
-0.0281411	-0.0438825	-0.0254256	-0.0280801	-0.0193859	-0.0889634	-0.0972601	-0.111883	-0.181032	-0.112432	-0.129621	-0.114107	-0.121221	-0.121798	-0.0860026	-0.0708778	-0.125512	-0.0799797	-0.188376	-0.216262	-0.215217	-0.154787	-0.144855	-0.0925888	-0.062541	-0.119763	-0.105386	-0.0847249	-0.106581	-0.160278	-0.116169	-0.0993133	-0.121276	-0.0878686	-0.129253	-0.175417	-0.143377	-0.105964	-0.0775209	-0.0226971	-0.114424	-0.181121	-0.210566	-0.230817	-0.223798	-0.211738	-0.250638	-0.258475	-0.217349	-0.23006
-0.0280358	-0.0279335	0.0125156	0.0122542	-0.00625492	-0.0707032	-0.129952	-0.147528	-0.104469	-0.118408	-0.120483	-0.131723	-0.136215	-0.0841379	-0.0538649	-0.0430776	-0.0889398	-0.128478	-0.143253	-0.187531	-0.199866	-0.175442	-0.112098	-0.104267	-0.10197	-0.131919	-0.14765	-0.164648	-0.185499	-0.152425	-0.149547	-0.169909	-0.1444	-0.160299	-0.165614	-0.213078	-0.158392	-0.101237	-0.107391	-0.0776504	-0.139862	-0.211803	-0.198729	-0.243327	-0.239677	-0.238365	-0.269102	-0.206523	-0.187317	-0.231481
0.00850746	-0.0183844	0.00804302	0.00552042	0.0169451	-0.0619853	-0.0896328	-0.113767	-0.0770841	-0.0919108	-0.100975	-0.160124	-0.109657	-0.0821001	-0.0544187	-0.0726585	-0.0738959	-0.114078	-0.148135	-0.162325	-0.171093	-0.165767	-0.104802	-0.117201	-0.0784435	-0.133114	-0.209871	-0.201319	-0.226706	-0.236361	-0.239041	-0.210211	-0.223513	-0.190632	-0.202502	-0.244762	-0.190333	-0.150459	-0.155746	-0.191974	-0.180583	-0.206042	-0.204131	-0.239391	-0.299983	-0.319528	-0.254132	-0.183366	-0.191394	-0.21969
-0.0299009	-0.0471739	-0.0346921	-0.0237318	-0.0499121	-0.0570667	-0.0673288	-0.0684306	-0.0724189	-0.0706821	-0.120522	-0.109871	-0.108054	-0.0787964	-0.116246	-0.0977389	-0.125943	-0.149264	-0.152928	-0.18857	-0.13422	-0.16275	-0.125497	-0.1339	-0.186944	-0.187779	-0.215269	-0.228467	-0.263824	-0.268732	-0.238355	-0.222293	-0.242076	-0.21329	-0.246053	-0.280378	-0.215953	-0.20569	-0.23058	-0.200639	-0.185474	-0.195855	-0.232766	-0.252556	-0.28166	-0.287691	-0.24201	-0.185447	-0.208854	-0.208565
-0.0412609	-0.0967687	-0.0857985	-0.0897672	-0.0393594	-0.0298609	-0.0568266	-0.0507998	-0.0902018	-0.114276	-0.0908575	-0.110956	-0.0877248	-0.121106	-0.137389	-0.18154	-0.165206	-0.202173	-0.19635	-0.177513	-0.112239	-0.136685	-0.146244	-0.204953	-0.222237	-0.228667	-0.286697	-0.299659	-0.321054	-0.264542	-0.248001	-0.17969	-0.216499	-0.258729	-0.28828	-0.253637	-0.25822	-0.199895	-0.213188	-0.184594	-0.184865	-0.257682	-0.177726	-0.220889	-0.272245	-0.214756	-0.215829	-0.250522	-0.227557	-0.173623
-0.0737357	-0.0929461	-0.0755199	-0.0901805	-0.0798515	-0.0287939	-0.0243177	-0.0335508	-0.0865735	-0.112822	-0.13136	-0.097224	-0.0986889	-0.115473	-0.131607	-0.146807	-0.169761	-0.189705	-0.198718	-0.221255	-0.15607	-0.154702	-0.227647	-0.221672	-0.251677	-0.272007	-0.241154	-0.330862	-0.306288	-0.269464	-0.270008	-0.234517	-0.263508	-0.215646	-0.230385	-0.253967	-0.2248	-0.220649	-0.212783	-0.195024	-0.223558	-0.26255	-0.248098	-0.275129	-0.277353	-0.265035	-0.217832	-0.217632	-0.215807	-0.191666
-0.103249	-0.0934798	-0.0682096	-0.0588096	-0.0400924	-0.102296	-0.0702429	-0.0732411	-0.0534909	-0.100442	-0.151911	-0.150082	-0.115801	-0.157851	-0.180648	-0.149232	-0.191474	-0.205918	-0.19554	-0.169027	-0.150922	-0.166649	-0.190624	-0.209953	-0.238277	-0.279238	-0.29543	-0.315705	-0.332786	-0.292078	-0.317404	-0.256864	-0.271957	-0.254725	-0.205582	-0.244096	-0.263235	-0.228825	-0.197227	-0.201157	-0.229348	-0.3053	-0.251829	-0.255889	-0.292344	-0.248447	-0.243082	-0.19769	-0.226569	-0.189784
-0.0700101	-0.0817768	-0.0787747	-0.0353804	-0.0729798	-0.0421347	-0.0561471	-0.0914942	-0.0939603	-0.109748	-0.170376	-0.14809	-0.136973	-0.174543	-0.121043	-0.182878	-0.184617	-0.177395	-0.154654	-0.126405	-0.142425	-0.193663	-0.21189	-0.197732	-0.230577	-0.230502	-0.268461	-0.284661	-0.29271	-0.31028	-0.33199	-0.297315	-0.288653	-0.261776	-0.301278	-0.268783	-0.256034	-0.249882	-0.20758	-0.20597	-0.250516	-0.292269	-0.271038	-0.285007	-0.260516	-0.275352	-0.212509	-0.194543	-0.195458	-0.216746
-0.111431	-0.107043	-0.0535037	-0.0559284	-0.09491	-0.0711342	-0.0977233	-0.121093	-0.125801	-0.16894	-0.169351	-0.152629	-0.134692	-0.165599	-0.143898	-0.143298	-0.150477	-0.116076	-0.138941	-0.122453	-0.156509	-0.142062	-0.173256	-0.203385	-0.225085	-0.269732	-0.285676	-0.269392	-0.323021	-0.313059	-0.310794	-0.262847	-0.3018	-0.296011	-0.304792	-0.254215	-0.224097	-0.199179	-0.227942	-0.209713	-0.238298	-0.262107	-0.284213	-0.216836	-0.225104	-0.256672	-0.186859	-0.172988	-0.200345	-0.17872
-0.11199	-0.108966	-0.0636056	-0.0752191	-0.0437215	-0.0506059	-0.115763	-0.091992	-0.135688	-0.183851	-0.162524	-0.150196	-0.123643	-0.145504	-0.123372	-0.151632	-0.105547	-0.0918795	-0.101409	-0.0971228	-0.0866753	-0.127431	-0.150584	-0.201682	-0.238147	-0.242115	-0.235056	-0.24256	-0.256575	-0.314564	-0.312971	-0.275561	-0.281315	-0.322215	-0.254904	-0.242076	-0.193292	-0.154407	-0.210323	-0.214896	-0.181495	-0.224469	-0.244122	-0.2498	-0.254178	-0.243907	-0.194408	-0.176461	-0.230398	-0.221227
-0.085157	-0.0908595	-0.0470853	-0.109901	-0.059857	-0.0843647	-0.127845	-0.136326	-0.120643	-0.105784	-0.102796	-0.132341	-0.114181	-0.182329	-0.160493	-0.166117	-0.1601	-0.128804	-0.141316	-0.145787	-0.0825371	-0.14401	-0.128104	-0.143727	-0.188732	-0.19935	-0.248109	-0.22494	-0.276765	-0.255229	-0.290069	-0.260006	-0.291356	-0.282748	-0.21575	-0.245543	-0.22151	-0.184292	-0.173122	-0.216683	-0.210092	-0.25543	-0.285322	-0.262222	-0.250162	-0.232697	-0.225216	-0.189763	-0.229359	-0.205769
-0.054633	-0.0349772	-0.0234226	-0.0593244	-0.0608981	-0.071364	-0.0699537	-0.0966802	-0.0765696	-0.105439	-0.110151	-0.126071	-0.127661	-0.168701	-0.188316	-0.175175	-0.111694	-0.0964593	-0.108368	-0.0976681	-0.119292	-0.147394	-0.0887977	-0.122306	-0.170241	-0.199418	-0.249138	-0.202344	-0.261882	-0.281041	-0.278656	-0.297197	-0.276644	-0.269179	-0.280296	-0.243089	-0.214586	-0.270901	-0.200534	-0.223082	-0.223748	-0.240935	-0.221295	-0.263432	-0.303084	-0.253858	-0.236596	-0.245935	-0.250926	-0.194537
-0.0657084	-0.0634207	-0.0234719	-0.0358194	-0.070322	-0.0467338	-0.0723377	-0.0885863	-0.0589369	-0.0997353	-0.0850962	-0.103139	-0.124861	-0.186354	-0.164892	-0.177379	-0.12836	-0.0975666	-0.103114	-0.0984415	-0.139629	-0.167583	-0.122421	-0.120827	-0.17067	-0.222186	-0.220485	-0.200417	-0.208434	-0.257542	-0.293809	-0.300764	-0.304575	-0.215503	-0.258783	-0.204527	-0.241169	-0.237193	-0.247355	-0.226744	-0.295681	-0.266681	-0.2596	-0.307986	-0.311746	-0.292313	-0.218545	-0.159217	-0.158749	-0.195317
-0.0793538	-0.0400407	-0.0212541	-0.0569282	-0.0929291	-0.0599438	-0.0863335	-0.0618202	-0.0529739	-0.0780996	-0.11623	-0.0868113	-0.0491209	-0.138894	-0.143473	-0.125172	-0.0987725	-0.0869724	-0.118822	-0.0937445	-0.113253	-0.146286	-0.161754	-0.18025	-0.161585	-0.191387	-0.215498	-0.237702	-0.193481	-0.202805	-0.249307	-0.270992	-0.280458	-0.231809	-0.206899	-0.209615	-0.203336	-0.210197	-0.223585	-0.264706	-0.292139	-0.275783	-0.250769	-0.262123	-0.246107	-0.217807	-0.20321	-0.15281	-0.175969	-0.168024
-0.083122	-0.0361599	-0.0238146	-0.0797418	-0.0949976	-0.086838	-0.0868544	-0.0952735	-0.0825914	-0.0852062	-0.0810019	-0.0344945	-0.0617805	-0.114	-0.0756922	-0.0642876	-0.0594487	-0.102578	-0.117879	-0.122496	-0.127678	-0.156577	-0.0708653	-0.149997	-0.171568	-0.181175	-0.230874	-0.20975	-0.249426	-0.20364	-0.254654	-0.22686	-0.25516	-0.249507	-0.238008	-0.230242	-0.240745	-0.235341	-0.208381	-0.239089	-0.273262	-0.264123	-0.263646	-0.230847	-0.237933	-0.235323	-0.1698	-0.149466	-0.169602	-0.142571
-0.0937976	-0.0724857	-0.0545997	-0.0608249	-0.0678231	-0.0388072	-0.0600638	-0.0755218	-0.0845013	-0.0499482	-0.0590326	-0.0511936	-0.0732033	-0.073153	-0.0864559	-0.0169627	-0.0454683	-0.119854	-0.128899	-0.115194	-0.133534	-0.163794	-0.118674	-0.22267	-0.184463	-0.14446	-0.191271	-0.169306	-0.21226	-0.220226	-0.29058	-0.245543	-0.286126	-0.253795	-0.228402	-0.264727	-0.232377	-0.222483	-0.222	-0.217794	-0.27306	-0.254209	-0.241228	-0.232599	-0.204833	-0.251722	-0.20012	-0.118539	-0.106304	-0.117698
-0.103947	-0.0897926	-0.0791402	-0.100844	-0.0708521	-0.00674918	-0.057794	-0.0903437	-0.0601302	-0.0275894	-0.0516854	-0.0243508	-0.0181783	-0.0575333	-0.114296	-0.122638	-0.0513029	-0.0926482	-0.117498	-0.150693	-0.114113	-0.0940342	-0.137794	-0.157328	-0.181087	-0.156818	-0.179396	-0.207316	-0.169285	-0.206119	-0.275632	-0.249144	-0.23128	-0.24342	-0.203443	-0.235097	-0.21554	-0.228879	-0.252312	-0.257234	-0.282059	-0.25457	-0.241937	-0.283045	-0.215984	-0.241501	-0.224085	-0.111355	-0.0912473	-0.0681646
-0.14466	-0.140996	-0.0819445	-0.0755096	-0.0529393	-0.0192412	-0.0143399	-0.0297039	-0.0293223	-0.0201345	-0.0261957	-0.016663	-0.0239231	-0.014303	-0.0862566	-0.107455	-0.13445	-0.104887	-0.103516	-0.079212	-0.0402803	-0.10385	-0.151282	-0.12023	-0.150964	-0.222305	-0.195575	-0.198977	-0.181172	-0.22206	-0.250062	-0.213929	-0.187244	-0.160152	-0.185002	-0.214017	-0.231411	-0.194207	-0.203922	-0.273281	-0.25017	-0.224379	-0.233577	-0.23597	-0.253378	-0.217744	-0.204991	-0.185417	-0.16146	-0.109205
-0.128043	-0.140033	-0.0687248	-0.0368156	-0.0315676	-0.0484164	-0.00906908	0.0082209	-0.0101663	-0.059069	-0.0540554	-0.0486732	0.0124927	-0.0465018	-0.0835589	-0.111767	-0.125745	-0.11213	-0.0919859	-0.0268332	-0.0623177	-0.0349615	-0.0705417	-0.135438	-0.15493	-0.224895	-0.241649	-0.187443	-0.198131	-0.233674	-0.213374	-0.219986	-0.192367	-0.229963	-0.218886	-0.245304	-0.252266	-0.244941	-0.190912	-0.224525	-0.271878	-0.264059	-0.267076	-0.265892	-0.261188	-0.222022	-0.185008	-0.151426	-0.172358	-0.111153
-0.0956599	-0.0997311	-0.0845938	-0.0459366	-0.0677497	-0.0657778	-0.0111334	-0.00255859	-0.00341635	-0.0357506	-0.0548239	-0.0389892	-0.0346484	-0.0394471	-0.119545	-0.155606	-0.136176	-0.0934101	-0.0416955	-0.0168415	-0.0344489	-0.0533273	-0.104014	-0.135709	-0.177303	-0.233643	-0.216669	-0.225594	-0.193356	-0.195811	-0.192762	-0.201295	-0.220893	-0.184422	-0.195371	-0.227157	-0.278849	-0.285156	-0.241562	-0.247121	-0.253421	-0.286733	-0.24009	-0.309611	-0.29772	-0.223282	-0.224819	-0.179742	-0.162798	-0.128248
-0.103507	-0.104375	-0.100232	-0.0855495	-0.0683679	-0.075207	-0.0262574	-0.00122233	0.028159	0.0249105	-0.0550287	-0.0347452	-0.0426899	-0.0688882	-0.10725	-0.117813	-0.0934981	-0.0335079	-0.0555867	-0.0552694	-0.0544795	-0.0624434	-0.101183	-0.140942	-0.162487	-0.279018	-0.256302	-0.212041	-0.256088	-0.224465	-0.208954	-0.188117	-0.240157	-0.197576	-0.203081	-0.218794	-0.247608	-0.241167	-0.254729	-0.248426	-0.258234	-0.286601	-0.270528	-0.205467	-0.214673	-0.261109	-0.207558	-0.207508	-0.129866	-0.177619
-0.134087	-0.104858	-0.0849799	-0.0527659	-0.0345022	-0.0362312	-0.0288401	-0.0310652	-0.0245849	-0.0191238	-0.0439592	-0.0743531	-0.0479789	-0.0707478	-0.0870165	-0.0766296	-0.0604425	-0.0130592	-0.025786	-0.0496573	-0.068246	-0.130929	-0.125499	-0.138765	-0.199133	-0.249339	-0.249025	-0.242709	-0.258697	-0.290641	-0.240264	-0.233166	-0.281079	-0.183821	-0.173704	-0.249168	-0.200422	-0.167236	-0.225317	-0.225198	-0.301784	-0.295231	-0.231653	-0.183334	-0.179109	-0.244213	-0.272024	-0.223812	-0.204568	-0.188583
-0.107835	-0.0524833	-0.09244	-0.0334145	0.0118066	-0.0239289	-0.0467414	-0.08052	-0.0551352	-0.0476885	-0.0787025	-0.0663669	-0.0447158	-0.0629398	-0.123105	-0.122196	-0.0691469	-0.0792328	-0.0284616	-0.0701144	-0.138202	-0.129256	-0.118468	-0.139099	-0.196548	-0.21447	-0.23406	-0.267917	-0.264283	-0.311299	-0.267656	-0.281242	-0.254712	-0.220915	-0.197932	-0.229892	-0.237206	-0.208841	-0.198119	-0.262779	-0.296615	-0.246606	-0.248632	-0.206212	-0.182709	-0.18791	-0.230299	-0.252235	-0.148496	-0.122967
-0.119393	-0.0895116	-0.0415165	-0.0582673	-0.0248878	0.0155119	-0.0202724	-0.0705596	-0.0332915	-0.0731216	-0.0835101	-0.0775719	-0.0596885	-0.0603497	-0.118909	-0.101514	-0.0985175	-0.0487521	-0.065802	-0.0864324	-0.144116	-0.150904	-0.146504	-0.130751	-0.155778	-0.155572	-0.167722	-0.181778	-0.230224	-0.215574	-0.25459	-0.23129	-0.214966	-0.26361	-0.286349	-0.203236	-0.239656	-0.222726	-0.261755	-0.150158	-0.244745	-0.265556	-0.212573	-0.237092	-0.247027	-0.243503	-0.219407	-0.236074	-0.156436	-0.21697
-0.139267	-0.0857668	-0.0679942	-0.0199235	0.0320164	0.0229989	0.0174347	-0.0152765	-0.0681126	-0.0586411	-0.126266	-0.115222	-0.100488	-0.0837237	-0.124861	-0.122235	-0.109613	-0.104266	-0.0937801	-0.135993	-0.151582	-0.159132	-0.157973	-0.202237	-0.164674	-0.147221	-0.179472	-0.154002	-0.192638	-0.202245	-0.212231	-0.198891	-0.194717	-0.276597	-0.245139	-0.221157	-0.283347	-0.247903	-0.269731	-0.227491	-0.250258	-0.269105	-0.272391	-0.316177	-0.295868	-0.219245	-0.214085	-0.209881	-0.213274	-0.241089
-0.18185	-0.141809	-0.108654	-0.0657404	-0.0524043	-0.025764	-0.0411699	0.000815661	-0.0532406	-0.0729127	-0.102261	-0.0704992	-0.0835319	-0.134629	-0.141125	-0.123833	-0.115231	-0.127243	-0.153231	-0.147461	-0.128808	-0.144063	-0.156563	-0.197705	-0.185996	-0.158021	-0.175284	-0.154747	-0.13266	-0.188974	-0.22477	-0.160923	-0.176168	-0.192136	-0.217424	-0.206299	-0.237538	-0.264869	-0.286836	-0.266894	-0.227146	-0.293445	-0.292057	-0.329567	-0.32268	-0.333451	-0.242407	-0.157296	-0.250101	-0.199267
-0.174826	-0.142371	-0.127445	-0.102516	-0.103088	-0.0728645	-0.0112243	0.0017757	-0.0308152	-0.0259466	-0.052102	-0.0944696	-0.113301	-0.0960837	-0.137152	-0.129679	-0.134641	-0.126674	-0.131815	-0.123666	-0.157589	-0.1358	-0.159385	-0.143777	-0.192008	-0.185127	-0.129032	-0.104533	-0.149309	-0.217767	-0.196644	-0.123574	-0.157953	-0.16307	-0.212812	-0.265324	-0.228038	-0.23893	-0.271148	-0.288686	-0.223548	-0.285743	-0.218587	-0.26832	-0.289033	-0.278266	-0.25647	-0.212263	-0.225141	-0.234723
-0.176345	-0.147764	-0.135355	-0.0893778	-0.1008	-0.0603555	-0.0425372	-0.0225803	-0.00910214	-0.011108	-0.033482	-0.107488	-0.118972	-0.127352	-0.123519	-0.118628	-0.131148	-0.144263	-0.103945	-0.107725	-0.125763	-0.128087	-0.144025	-0.144762	-0.114089	-0.182787	-0.156054	-0.161934	-0.190071	-0.172733	-0.143031	-0.17359	-0.151217	-0.167187	-0.232669	-0.251052	-0.236734	-0.216235	-0.199399	-0.256145	-0.249768	-0.213629	-0.218411	-0.209598	-0.223676	-0.232796	-0.21569	-0.252869	-0.289388	-0.243614
-0.134515	-0.16192	-0.143098	-0.136605	-0.127786	-0.119698	-0.0971978	-0.00803226	0.00628565	-0.0404311	-0.065578	-0.0793778	-0.130769	-0.132537	-0.17313	-0.16345	-0.15037	-0.137404	-0.145465	-0.122193	-0.128183	-0.125995	-0.117117	-0.104535	-0.0874846	-0.144108	-0.166926	-0.143087	-0.132985	-0.159111	-0.20199	-0.158253	-0.16736	-0.162507	-0.174824	-0.25786	-0.195696	-0.203521	-0.242713	-0.278646	-0.301038	-0.240149	-0.223903	-0.195246	-0.195359	-0.20682	-0.190009	-0.248876	-0.298636	-0.290588
-0.156074	-0.179706	-0.154382	-0.164625	-0.156097	-0.118589	-0.0936595	-0.080064	-0.0614782	-0.0806156	-0.103814	-0.127765	-0.162079	-0.179995	-0.152921	-0.163774	-0.178262	-0.192662	-0.152363	-0.11748	-0.138772	-0.129591	-0.123105	-0.0828394	-0.138115	-0.100362	-0.140845	-0.108473	-0.165545	-0.146368	-0.153077	-0.175817	-0.155484	-0.175258	-0.218728	-0.246189	-0.205467	-0.23836	-0.313531	-0.297773	-0.285625	-0.241154	-0.210711	-0.235592	-0.235888	-0.253323	-0.241605	-0.270013	-0.26253	-0.272765
-0.146713	-0.162079	-0.188409	-0.179235	-0.144053	-0.0834898	-0.0870584	-0.107217	-0.135206	-0.132135	-0.163781	-0.149776	-0.182468	-0.197667	-0.181928	-0.203439	-0.2156	-0.163323	-0.132336	-0.116156	-0.132952	-0.1248	-0.118549	-0.125323	-0.117161	-0.119967	-0.0762572	-0.12409	-0.157424	-0.16923	-0.16253	-0.152595	-0.0879104	-0.17293	-0.222578	-0.300185	-0.292407	-0.341347	-0.325663	-0.316126	-0.316308	-0.304049	-0.251382	-0.224536	-0.228963	-0.195005	-0.241536	-0.262938	-0.235325	-0.306064
-0.131127	-0.192111	-0.201906	-0.168516	-0.151805	-0.15904	-0.119944	-0.143655	-0.174465	-0.190646	-0.231224	-0.234335	-0.231649	-0.170947	-0.220656	-0.223314	-0.206529	-0.162201	-0.146966	-0.177541	-0.1636	-0.150936	-0.122609	-0.145775	-0.139141	-0.0976042	-0.0890126	-0.104878	-0.0632322	-0.103517	-0.138631	-0.0992968	-0.103659	-0.178882	-0.207607	-0.244375	-0.270048	-0.320794	-0.280412	-0.278978	-0.303532	-0.296797	-0.292702	-0.286092	-0.234926	-0.225224	-0.210767	-0.271866	-0.249307	-0.314745
-0.148843	-0.19693	-0.170886	-0.166655	-0.136543	-0.112485	-0.139711	-0.176035	-0.223247	-0.198606	-0.219425	-0.233095	-0.21892	-0.232562	-0.220781	-0.215259	-0.220793	-0.246366	-0.181838	-0.174436	-0.160516	-0.126049	-0.174025	-0.16901	-0.148009	-0.125088	-0.124429	-0.0735302	-0.0542248	-0.0530932	-0.0896204	-0.108411	-0.127527	-0.158907	-0.162169	-0.168689	-0.236352	-0.255995	-0.27294	-0.262402	-0.256413	-0.318559	-0.288481	-0.285952	-0.250591	-0.252709	-0.217396	-0.241391	-0.274348	-0.288335
-0.19752	-0.193078	-0.154089	-0.180406	-0.157092	-0.111562	-0.120018	-0.179565	-0.222121	-0.23172	-0.199763	-0.23508	-0.272509	-0.270653	-0.269003	-0.253524	-0.266195	-0.256714	-0.220382	-0.180047	-0.117246	-0.138725	-0.121509	-0.177089	-0.178731	-0.108682	-0.0749479	-0.0954361	-0.0805222	-0.0553714	-0.0501939	-0.0975551	-0.107805	-0.14555	-0.133098	-0.113528	-0.170965	-0.199828	-0.184883	-0.21314	-0.260497	-0.286455	-0.282314	-0.246846	-0.290579	-0.296739	-0.283463	-0.242283	-0.277052	-0.279771
-0.137135	-0.194569	-0.177002	-0.170589	-0.125593	-0.153166	-0.170578	-0.187569	-0.24036	-0.222767	-0.237765	-0.264129	-0.331101	-0.310579	-0.32425	-0.291517	-0.257677	-0.253365	-0.236229	-0.170118	-0.166422	-0.136592	-0.115257	-0.168806	-0.139533	-0.129987	-0.113006	-0.126099	-0.115309	-0.136384	-0.114924	-0.139292	-0.115656	-0.0968356	-0.133542	-0.0841813	-0.171296	-0.235349	-0.211302	-0.218712	-0.261313	-0.274603	-0.289826	-0.267887	-0.293677	-0.312147	-0.31889	-0.265979	-0.304748	-0.28856
-0.100281	-0.120088	-0.139116	-0.17633	-0.145588	-0.140357	-0.168218	-0.216153	-0.251016	-0.249754	-0.232738	-0.29898	-0.344997	-0.319056	-0.32784	-0.271601	-0.256862	-0.244513	-0.153544	-0.127274	-0.164425	-0.17233	-0.113219	-0.132429	-0.185732	-0.168262	-0.111622	-0.042644	-0.0747391	-0.166619	-0.102775	-0.143008	-0.190023	-0.12309	-0.0613999	-0.111478	-0.144517	-0.206281	-0.213347	-0.225523	-0.244739	-0.31459	-0.281206	-0.302621	-0.299031	-0.316021	-0.307337	-0.322254	-0.360738	-0.316829
-0.076351	-0.0719101	-0.107748	-0.115656	-0.151369	-0.135516	-0.184471	-0.209471	-0.231856	-0.255103	-0.300691	-0.340505	-0.318356	-0.32015	-0.299472	-0.27903	-0.221953	-0.190374	-0.156594	-0.154132	-0.196389	-0.193765	-0.129385	-0.176925	-0.170749	-0.186047	-0.170566	-0.128673	-0.079128	-0.113044	-0.139936	-0.137351	-0.209017	-0.157766	-0.108179	-0.107041	-0.12736	-0.148507	-0.207329	-0.260992	-0.242335	-0.263781	-0.252489	-0.281865	-0.330976	-0.263162	-0.320257	-0.307777	-0.340757	-0.323643
-0.0987501	-0.0914741	-0.0676685	-0.126946	-0.154708	-0.138824	-0.171055	-0.201325	-0.264189	-0.269063	-0.316025	-0.327725	-0.288414	-0.282762	-0.320206	-0.28008	-0.24952	-0.192386	-0.198017	-0.180697	-0.181249	-0.142747	-0.151225	-0.135542	-0.150736	-0.179246	-0.178615	-0.12706	-0.0740002	-0.120781	-0.192957	-0.208778	-0.192851	-0.145389	-0.105932	-0.109329	-0.0733014	-0.116462	-0.167967	-0.227515	-0.225181	-0.223513	-0.191817	-0.290559	-0.281511	-0.250308	-0.255974	-0.277303	-0.271934	-0.287654
-0.0390752	-0.0537439	-0.0724613	-0.0863748	-0.110992	-0.129717	-0.151731	-0.213301	-0.233779	-0.25734	-0.235865	-0.249896	-0.219333	-0.259171	-0.235269	-0.218673	-0.256429	-0.233092	-0.197989	-0.22978	-0.150481	-0.152512	-0.149366	-0.17403	-0.216318	-0.193202	-0.170894	-0.132886	-0.143031	-0.148686	-0.190029	-0.234136	-0.190546	-0.17796	-0.114137	-0.113403	-0.138293	-0.14218	-0.129519	-0.199639	-0.171261	-0.181998	-0.183233	-0.287096	-0.282993	-0.254782	-0.241866	-0.221011	-0.208481	-0.288175
0.0188306	-0.0675656	-0.0518457	-0.0943224	-0.043063	-0.0830083	-0.131305	-0.183988	-0.21275	-0.218998	-0.206437	-0.171715	-0.206954	-0.210959	-0.222579	-0.272538	-0.268088	-0.212565	-0.201611	-0.221712	-0.182333	-0.187224	-0.197231	-0.163327	-0.203148	-0.203311	-0.173381	-0.144898	-0.167817	-0.134972	-0.155869	-0.207308	-0.201448	-0.20187	-0.143347	-0.157279	-0.181091	-0.148667	-0.125334	-0.127077	-0.101303	-0.155454	-0.173079	-0.218627	-0.207994	-0.229089	-0.272146	-0.210329	-0.208051	-0.240059
-0.0204457	-0.0896674	-0.0729747	-0.0191308	-0.0100151	-0.0774747	-0.123437	-0.155247	-0.144135	-0.206549	-0.211742	-0.158798	-0.184606	-0.224449	-0.241151	-0.226127	-0.272675	-0.224944	-0.205237	-0.174377	-0.182315	-0.210647	-0.210608	-0.197747	-0.217748	-0.179972	-0.213396	-0.164936	-0.171249	-0.119207	-0.098104	-0.139451	-0.208934	-0.217612	-0.182165	-0.180816	-0.15485	-0.15257	-0.185717	-0.134232	-0.147195	-0.179977	-0.1772	-0.156158	-0.209129	-0.211093	-0.26924	-0.227556	-0.199506	-0.218056
-0.0593848	-0.0909497	-0.0550134	-0.0260767	-0.0246845	-0.0522119	-0.110726	-0.143013	-0.136394	-0.16838	-0.16774	-0.202228	-0.20456	-0.191583	-0.198646	-0.254141	-0.263908	-0.24596	-0.14469	-0.178044	-0.169536	-0.175253	-0.208191	-0.240676	-0.217104	-0.170543	-0.136326	-0.114183	-0.126303	-0.105362	-0.121397	-0.15818	-0.185957	-0.185427	-0.206014	-0.188612	-0.213256	-0.201094	-0.182267	-0.146532	-0.175969	-0.219837	-0.140367	-0.126927	-0.187655	-0.214192	-0.19963	-0.196048	-0.176211	-0.223821
-0.0558071	-0.0783201	-0.0998057	-0.0675529	-0.044821	-0.0613532	-0.110244	-0.117754	-0.16837	-0.17691	-0.183414	-0.163612	-0.157877	-0.205092	-0.212344	-0.297157	-0.258615	-0.198254	-0.198273	-0.139511	-0.190951	-0.186028	-0.197445	-0.255399	-0.191049	-0.176972	-0.10532	-0.147059	-0.154664	-0.17672	-0.141205	-0.155963	-0.17954	-0.206784	-0.173493	-0.222846	-0.211295	-0.238311	-0.191223	-0.196315	-0.235393	-0.23224	-0.166521	-0.125082	-0.17909	-0.143017	-0.14485	-0.166551	-0.229949	-0.225786
-0.0951802	-0.118026	-0.0873248	-0.0599589	-0.0382142	-0.0628471	-0.086066	-0.112627	-0.140236	-0.163405	-0.148418	-0.14169	-0.140616	-0.180637	-0.245941	-0.258313	-0.246329	-0.244247	-0.219229	-0.185361	-0.145903	-0.144604	-0.15739	-0.182261	-0.201606	-0.196251	-0.124211	-0.164387	-0.197238	-0.155546	-0.173036	-0.178402	-0.133817	-0.253178	-0.283899	-0.251325	-0.275363	-0.275537	-0.211643	-0.264796	-0.300716	-0.265741	-0.189887	-0.167637	-0.177234	-0.140421	-0.116318	-0.123482	-0.180027	-0.191445
-0.116015	-0.1357	-0.0926485	-0.114144	-0.0689011	-0.0648663	-0.0710433	-0.0808775	-0.0928929	-0.0804832	-0.089735	-0.122817	-0.155253	-0.162119	-0.19693	-0.158293	-0.195399	-0.206604	-0.199759	-0.14305	-0.144289	-0.108718	-0.133943	-0.155358	-0.170476	-0.131062	-0.156063	-0.169251	-0.202224	-0.213332	-0.196462	-0.223626	-0.210972	-0.30241	-0.254414	-0.209788	-0.319484	-0.288278	-0.275077	-0.299806	-0.272551	-0.24648	-0.243875	-0.204165	-0.160202	-0.194838	-0.129294	-0.130398	-0.173764	-0.173453
-0.0912047	-0.119452	-0.108239	-0.0868033	-0.0755627	-0.12467	-0.122	-0.110572	-0.00945777	-0.0413676	-0.0525327	-0.101919	-0.107081	-0.0815733	-0.0952345	-0.155535	-0.176578	-0.199855	-0.192514	-0.18101	-0.104329	-0.0659726	-0.125653	-0.13981	-0.161707	-0.167262	-0.179098	-0.193237	-0.183328	-0.218387	-0.227699	-0.216771	-0.199028	-0.273287	-0.318705	-0.260587	-0.351696	-0.368204	-0.308926	-0.276034	-0.209063	-0.185698	-0.177609	-0.189098	-0.163406	-0.145993	-0.165259	-0.17994	-0.191667	-0.194418
-0.0922188	-0.0836967	-0.115468	-0.109056	-0.113178	-0.130167	-0.178746	-0.11152	-0.0253543	-0.0121082	-0.031734	-0.0511223	-0.0591539	-0.111507	-0.122627	-0.151504	-0.188001	-0.200737	-0.162536	-0.198759	-0.143575	-0.131589	-0.101428	-0.152664	-0.110699	-0.110721	-0.162357	-0.145046	-0.173637	-0.244777	-0.266099	-0.283873	-0.262795	-0.293043	-0.323819	-0.352969	-0.310644	-0.338752	-0.271508	-0.239239	-0.198869	-0.201109	-0.198155	-0.175815	-0.152057	-0.196511	-0.127731	-0.185392	-0.124689	-0.22576
-0.0640036	-0.0664509	-0.0652461	-0.114785	-0.117424	-0.11115	-0.143631	-0.0516736	0.00650831	0.0187836	-0.0467194	-0.028167	-0.0845844	-0.107628	-0.0876472	-0.155907	-0.163328	-0.191132	-0.164578	-0.18614	-0.163874	-0.139157	-0.0983464	-0.107698	-0.0719574	-0.085181	-0.176701	-0.180767	-0.198136	-0.20143	-0.310854	-0.300768	-0.31648	-0.321421	-0.315545	-0.344356	-0.314346	-0.342812	-0.325615	-0.241406	-0.246059	-0.208775	-0.234925	-0.193246	-0.174526	-0.220514	-0.22517	-0.198247	-0.135137	-0.203353
-0.102783	-0.0721315	-0.0549441	-0.0753294	-0.0573239	-0.0650455	-0.0326117	0.00915526	0.0519161	0.0166945	-0.00936004	-0.00477345	-0.0124658	-0.0804773	-0.135544	-0.133088	-0.124451	-0.165877	-0.17387	-0.205152	-0.18103	-0.146277	-0.11361	-0.112022	-0.103274	-0.111442	-0.162326	-0.239125	-0.214317	-0.171409	-0.231529	-0.274938	-0.33826	-0.3376	-0.324116	-0.283453	-0.329067	-0.356837	-0.345272	-0.326145	-0.274529	-0.281796	-0.233773	-0.226615	-0.233423	-0.23056	-0.19194	-0.231448	-0.186228	-0.245643
-0.0868405	-0.0920211	-0.0336452	-0.0795736	-0.0529697	-0.0461229	-0.0269342	-0.0123534	0.0138636	0.000514359	0.0247696	0.0486371	-0.00794039	-0.105129	-0.14264	-0.208181	-0.164728	-0.118626	-0.211664	-0.234371	-0.239862	-0.221312	-0.102267	-0.146642	-0.103569	-0.0780181	-0.178517	-0.200506	-0.236283	-0.208724	-0.294821	-0.305936	-0.329315	-0.29808	-0.310621	-0.308608	-0.350588	-0.344289	-0.397946	-0.368302	-0.314174	-0.304342	-0.283021	-0.276012	-0.307736	-0.228249	-0.203645	-0.22104	-0.246656	-0.266619
-0.0590131	-0.0420732	-0.0650343	-0.0786556	-0.0628374	-0.0449808	0.00923898	-0.00609542	0.018384	0.041237	0.0409062	0.0367046	-0.0461838	-0.101395	-0.158286	-0.179186	-0.205866	-0.21776	-0.256322	-0.282278	-0.252753	-0.201433	-0.201305	-0.192436	-0.154482	-0.149252	-0.216688	-0.183221	-0.238044	-0.304925	-0.303082	-0.320057	-0.318264	-0.309231	-0.290928	-0.334329	-0.336521	-0.379493	-0.366654	-0.339387	-0.347081	-0.316616	-0.193077	-0.258474	-0.293663	-0.221063	-0.247064	-0.250851	-0.247093	-0.356212
-0.0747053	-0.0858851	-0.084576	-0.0975948	-0.121703	-0.0782409	-0.00364087	0.0104273	0.000472352	-0.000943872	0.0290071	0.00272344	-0.0510901	-0.147365	-0.13735	-0.148527	-0.17608	-0.206497	-0.235166	-0.252488	-0.236115	-0.194775	-0.112719	-0.147613	-0.173903	-0.212801	-0.221866	-0.163464	-0.188756	-0.253991	-0.27978	-0.341217	-0.310623	-0.317193	-0.289523	-0.299231	-0.304946	-0.319787	-0.356174	-0.342936	-0.362998	-0.273966	-0.251295	-0.305649	-0.302189	-0.327095	-0.32628	-0.302365	-0.341966	-0.348787
-0.0589287	-0.10771	-0.0995291	-0.0903389	-0.0716516	-0.0431832	-0.0108277	-0.0146867	-0.052905	-0.0492317	-0.0642066	-0.0701944	-0.0544912	-0.147546	-0.149632	-0.18776	-0.232568	-0.216821	-0.225899	-0.224863	-0.237833	-0.189268	-0.157111	-0.230652	-0.204123	-0.202073	-0.18762	-0.186328	-0.230194	-0.22973	-0.297037	-0.356405	-0.242463	-0.244268	-0.228531	-0.251305	-0.267777	-0.327203	-0.317749	-0.280272	-0.336921	-0.287153	-0.310847	-0.311888	-0.279405	-0.319906	-0.356462	-0.386609	-0.3344	-0.344153
-0.101985	-0.123504	-0.131857	-0.086252	-0.00584375	0.0217378	0.00173275	0.00513746	-0.0116019	-0.0487251	-0.0713538	-0.0394658	-0.0283504	-0.105862	-0.143621	-0.137034	-0.198955	-0.225543	-0.224452	-0.191204	-0.168904	-0.147181	-0.169344	-0.256125	-0.238644	-0.176072	-0.178498	-0.210244	-0.213772	-0.246518	-0.269575	-0.244074	-0.2306	-0.21673	-0.207782	-0.247444	-0.316962	-0.3593	-0.364298	-0.284482	-0.280396	-0.326024	-0.330659	-0.346178	-0.315032	-0.313894	-0.351923	-0.424581	-0.390211	-0.407145
-0.0836497	-0.074939	-0.113556	-0.0403015	-0.0483342	0.0115474	0.0218952	0.0319582	0.0183049	-0.0188328	-0.068963	-0.0460015	-0.0262983	-0.0494278	-0.102887	-0.11487	-0.153084	-0.208574	-0.191204	-0.182265	-0.175871	-0.217569	-0.262558	-0.25529	-0.217021	-0.219102	-0.232035	-0.199895	-0.22291	-0.220598	-0.277193	-0.220566	-0.234887	-0.222366	-0.254236	-0.237749	-0.304892	-0.333709	-0.32292	-0.307996	-0.289074	-0.35375	-0.345601	-0.347379	-0.362216	-0.427677	-0.404283	-0.444833	-0.409342	-0.428806
-0.0846027	-0.0945356	-0.0552048	-0.000816789	-0.00769808	0.0171884	0.0193841	-0.0253849	0.0133284	-0.0288331	-0.0363772	-0.0386919	-0.0339212	-0.0860434	-0.0682295	-0.080397	-0.124194	-0.162475	-0.197409	-0.208952	-0.202577	-0.236899	-0.212833	-0.226869	-0.21898	-0.211049	-0.175872	-0.172315	-0.20586	-0.258408	-0.229115	-0.245835	-0.201222	-0.238922	-0.244356	-0.273622	-0.276324	-0.321435	-0.361671	-0.351616	-0.326594	-0.342276	-0.380984	-0.341776	-0.389769	-0.454239	-0.471377	-0.474973	-0.49116	-0.470372
-0.0420372	-0.0603962	-0.0577464	-0.037596	0.0298552	0.0311269	0.0123469	-0.0394626	0.00025314	-0.0127941	-0.0529063	-0.0211656	-0.0370347	-0.0955827	-0.125946	-0.129876	-0.171325	-0.205703	-0.171928	-0.148631	-0.226314	-0.209959	-0.190044	-0.176893	-0.172182	-0.1606	-0.166549	-0.162307	-0.16828	-0.245629	-0.232818	-0.22847	-0.202312	-0.198711	-0.187757	-0.16581	-0.218585	-0.286899	-0.354728	-0.287876	-0.353431	-0.340282	-0.384336	-0.353743	-0.424441	-0.526439	-0.560737	-0.578397	-0.524532	-0.525333
-0.0148705	-0.0116173	-0.0313612	-0.0159116	0.0310808	-0.01069	0.0123241	0.00362287	0.0130309	0.00266555	-0.00585851	-0.0294944	-0.0326857	-0.100621	-0.160212	-0.154163	-0.217615	-0.162828	-0.138691	-0.144858	-0.160069	-0.141142	-0.167849	-0.131437	-0.151015	-0.177001	-0.145081	-0.159161	-0.191247	-0.245081	-0.234105	-0.156551	-0.15915	-0.156311	-0.176908	-0.235204	-0.236001	-0.332677	-0.327084	-0.398461	-0.355873	-0.3851	-0.371915	-0.439889	-0.503673	-0.506453	-0.524797	-0.56926	-0.565444	-0.561464
-0.0364538	-0.0141264	-0.0286227	-0.0622617	-0.012658	-0.0118512	0.0345849	0.0306128	0.0448333	0.0381212	-0.0153598	-0.0566177	-0.048808	-0.0745137	-0.111614	-0.171958	-0.189065	-0.157689	-0.134861	-0.104799	-0.09247	-0.107732	-0.153652	-0.109261	-0.107407	-0.0941611	-0.140999	-0.194558	-0.200588	-0.226262	-0.226387	-0.178252	-0.159491	-0.19482	-0.230676	-0.234584	-0.347666	-0.378232	-0.380101	-0.425993	-0.370452	-0.495239	-0.514915	-0.499277	-0.538172	-0.526738	-0.566289	-0.527478	-0.517349	-0.596088
-0.0291568	-0.012768	-0.0188578	-0.0313021	-0.0243636	0.0184706	-0.0206497	-0.00811262	0.00251004	0.0106199	-0.0565907	-0.0802034	-0.102148	-0.101885	-0.132104	-0.13005	-0.167289	-0.154822	-0.129793	-0.0804613	-0.10245	-0.0648031	-0.0660788	-0.0986689	-0.0948936	-0.106802	-0.10013	-0.149123	-0.132789	-0.124265	-0.176899	-0.216848	-0.25553	-0.262211	-0.250427	-0.314814	-0.396406	-0.380188	-0.469033	-0.447859	-0.419747	-0.467725	-0.502279	-0.551641	-0.577944	-0.554819	-0.582549	-0.569082	-0.562803	-0.567854
-0.0206184	0.0249694	-0.0147264	0.0134502	0.0173997	0.0324396	-0.00264308	0.00434774	-0.0170331	-0.00181255	-0.0741997	-0.109569	-0.109077	-0.149885	-0.157796	-0.138947	-0.117178	-0.135444	-0.0700525	-0.0497952	-0.0378848	0.0066934	-0.0116465	-0.112908	-0.0717178	-0.0981864	-0.111947	-0.0751061	-0.0899935	-0.099345	-0.153252	-0.190652	-0.25823	-0.309329	-0.301508	-0.368451	-0.393638	-0.414403	-0.406703	-0.469582	-0.494967	-0.499541	-0.543541	-0.5589	-0.631731	-0.594138	-0.537658	-0.537974	-0.535648	-0.48002
0.0359493	0.00545879	-0.0236826	0.0156686	0.0510931	0.00326855	0.014788	-0.0384663	-0.0189791	-0.0614366	-0.0796878	-0.124884	-0.148545	-0.160067	-0.0986063	-0.110066	-0.13393	-0.102239	-0.0649187	-0.0467118	-0.0386778	-0.0529871	-0.0465576	-0.0648512	-0.0818495	-0.10467	-0.150264	-0.10241	-0.0798189	-0.11704	-0.155269	-0.241653	-0.297294	-0.334805	-0.366473	-0.404877	-0.435688	-0.437208	-0.477991	-0.474394	-0.501137	-0.52082	-0.546975	-0.548857	-0.562307	-0.604743	-0.536667	-0.521772	-0.524518	-0.475611
0.0288395	-0.0089738	0.0198042	0.01259	-0.0136494	-0.0450238	-0.0136172	-0.00123654	-0.0665667	-0.0823491	-0.127128	-0.122653	-0.132926	-0.107229	-0.110191	-0.125798	-0.0561921	-0.0436511	-0.0418087	-0.0268174	-0.093645	-0.0498479	-0.0653131	-0.0447191	-0.101395	-0.143418	-0.106195	-0.0567443	-0.120065	-0.135423	-0.165456	-0.214827	-0.283606	-0.309654	-0.351288	-0.426422	-0.442676	-0.432823	-0.477477	-0.574053	-0.583912	-0.581017	-0.547578	-0.606316	-0.571525	-0.58027	-0.546371	-0.535465	-0.497445	-0.490202
0.0271694	0.033978	0.00646323	-0.00065227	-0.0389456	-0.0566111	-0.0542639	-0.0383579	-0.0477506	-0.109254	-0.115582	-0.0872467	-0.114457	-0.0944559	-0.108744	-0.0948692	-0.111823	-0.120738	-0.0733741	-0.0219977	-0.0518318	-0.0773104	-0.0867139	-0.0775687	-0.0925363	-0.103054	-0.0758322	-0.147594	-0.182443	-0.195141	-0.235006	-0.221549	-0.285493	-0.320584	-0.391829	-0.403837	-0.490306	-0.465471	-0.502738	-0.586862	-0.569749	-0.536496	-0.551383	-0.5578	-0.588889	-0.590375	-0.566339	-0.562159	-0.480605	-0.489856
0.0289149	-0.0180669	-0.0188409	0.0114482	-0.0164495	-0.0435112	-0.0558374	0.00124192	-0.0455088	-0.0915751	-0.128945	-0.148012	-0.142658	-0.172582	-0.152266	-0.110439	-0.128928	-0.13801	-0.118464	-0.108047	-0.0951737	-0.0894282	-0.0496881	-0.0806665	-0.0729228	-0.0492921	-0.0464026	-0.151277	-0.176758	-0.161399	-0.179623	-0.231921	-0.292252	-0.330781	-0.399373	-0.390685	-0.447702	-0.4915	-0.551219	-0.605664	-0.553021	-0.527391	-0.561376	-0.600195	-0.58486	-0.541184	-0.565046	-0.513201	-0.500631	-0.489279
-0.0102958	-0.07329	-0.0464653	-0.0844088	-0.0691464	-0.052501	-0.0491315	-0.0724788	-0.0872899	-0.119677	-0.13561	-0.166469	-0.196621	-0.214936	-0.208422	-0.139019	-0.170388	-0.202347	-0.174532	-0.160582	-0.116843	-0.117915	-0.0390487	-0.0870432	-0.067476	-0.0689006	-0.0688299	-0.104108	-0.103232	-0.156342	-0.210176	-0.230606	-0.282145	-0.320038	-0.343908	-0.438051	-0.476567	-0.450234	-0.498102	-0.566023	-0.544629	-0.541034	-0.532485	-0.536582	-0.605659	-0.560527	-0.51779	-0.477695	-0.502666	-0.458445
-0.0366741	-0.0925638	-0.0872544	-0.0808608	-0.0959537	-0.113332	-0.103445	-0.110559	-0.120871	-0.132284	-0.157777	-0.161619	-0.212627	-0.270081	-0.219399	-0.234776	-0.204771	-0.197482	-0.193951	-0.125215	-0.119093	-0.0818423	-0.0790226	-0.0510948	-0.058002	-0.101029	-0.143927	-0.157992	-0.148944	-0.180291	-0.246158	-0.24316	-0.286512	-0.431329	-0.441727	-0.474392	-0.485963	-0.4228	-0.463522	-0.522347	-0.559911	-0.583583	-0.551231	-0.56711	-0.5905	-0.549203	-0.538475	-0.49492	-0.512075	-0.483548
-0.0668487	-0.0824543	-0.0609836	-0.0841946	-0.0832239	-0.0811656	-0.128392	-0.15463	-0.152132	-0.145582	-0.167244	-0.202225	-0.229413	-0.218335	-0.222274	-0.239858	-0.17724	-0.132556	-0.15562	-0.100384	-0.101073	-0.108376	-0.122937	-0.0589699	-0.097993	-0.111819	-0.130679	-0.14823	-0.210192	-0.252222	-0.285994	-0.317274	-0.391233	-0.464318	-0.446424	-0.425327	-0.473121	-0.489142	-0.46737	-0.547472	-0.543524	-0.589796	-0.594856	-0.533577	-0.523509	-0.509166	-0.51948	-0.552604	-0.492273	-0.522177
-0.11736	-0.104671	-0.106113	-0.141815	-0.0994348	-0.159951	-0.126579	-0.169171	-0.168137	-0.186912	-0.217012	-0.201533	-0.227478	-0.256642	-0.256588	-0.20383	-0.167891	-0.114357	-0.0930543	-0.168008	-0.143037	-0.107829	-0.150511	-0.112765	-0.142881	-0.121858	-0.125003	-0.190473	-0.177285	-0.251557	-0.246393	-0.309822	-0.403241	-0.440854	-0.420408	-0.409762	-0.445482	-0.476357	-0.50547	-0.497964	-0.556337	-0.568924	-0.606392	-0.527952	-0.518996	-0.473779	-0.511062	-0.467312	-0.435917	-0.463094
-0.140126	-0.109839	-0.115313	-0.149903	-0.129558	-0.151824	-0.163811	-0.19553	-0.168678	-0.233126	-0.22527	-0.222277	-0.222668	-0.249282	-0.241328	-0.206302	-0.136687	-0.114194	-0.119987	-0.132101	-0.164421	-0.142034	-0.144346	-0.15171	-0.149616	-0.181204	-0.168953	-0.195636	-0.198242	-0.16938	-0.22978	-0.259916	-0.359553	-0.434358	-0.434719	-0.475885	-0.480268	-0.478077	-0.517198	-0.477787	-0.542654	-0.555955	-0.55068	-0.487497	-0.461522	-0.474973	-0.457012	-0.404094	-0.360578	-0.441294
-0.115074	-0.144274	-0.150117	-0.113848	-0.114076	-0.167678	-0.205055	-0.168624	-0.158368	-0.227779	-0.228052	-0.235162	-0.232039	-0.259975	-0.23455	-0.165653	-0.170568	-0.171214	-0.153632	-0.16522	-0.201847	-0.195652	-0.20821	-0.20965	-0.162033	-0.176996	-0.191574	-0.14558	-0.141988	-0.171376	-0.189059	-0.260936	-0.331624	-0.393849	-0.427491	-0.44214	-0.540744	-0.529984	-0.567037	-0.552578	-0.564325	-0.587167	-0.565333	-0.532961	-0.431088	-0.411756	-0.376152	-0.379332	-0.337257	-0.389095
-0.147732	-0.14035	-0.130994	-0.0891913	-0.126011	-0.145177	-0.182895	-0.209425	-0.20017	-0.213132	-0.243007	-0.276878	-0.226699	-0.241896	-0.258916	-0.228199	-0.203371	-0.171731	-0.172611	-0.11661	-0.171126	-0.222685	-0.24456	-0.21257	-0.167644	-0.178628	-0.160424	-0.132578	-0.202145	-0.200882	-0.19053	-0.270277	-0.392368	-0.411239	-0.462582	-0.519329	-0.550025	-0.555188	-0.579662	-0.615266	-0.606751	-0.59218	-0.523078	-0.493697	-0.414559	-0.362778	-0.361834	-0.339252	-0.320686	-0.394063
-0.15412	-0.131825	-0.0758041	-0.0852675	-0.110649	-0.176503	-0.207262	-0.230329	-0.223199	-0.234501	-0.20152	-0.249694	-0.240185	-0.236872	-0.262323	-0.288481	-0.259014	-0.18854	-0.186316	-0.156065	-0.177959	-0.241095	-0.249754	-0.228771	-0.133415	-0.141934	-0.13761	-0.170251	-0.195493	-0.194957	-0.21162	-0.254784	-0.324275	-0.406799	-0.427677	-0.54136	-0.490209	-0.590055	-0.587521	-0.594831	-0.570552	-0.548356	-0.521963	-0.478545	-0.46876	-0.407653	-0.355116	-0.388978	-0.366202	-0.409554
-0.136755	-0.119874	-0.0881731	-0.0805306	-0.0940977	-0.166167	-0.192779	-0.234265	-0.253673	-0.231782	-0.224343	-0.23437	-0.276132	-0.265437	-0.249589	-0.282481	-0.258579	-0.278949	-0.204613	-0.184298	-0.202145	-0.20566	-0.232394	-0.163933	-0.101668	-0.127089	-0.150151	-0.162045	-0.173738	-0.178712	-0.169545	-0.237695	-0.299687	-0.353246	-0.456901	-0.483635	-0.514381	-0.573576	-0.613781	-0.589776	-0.600429	-0.568355	-0.524088	-0.506155	-0.437923	-0.432821	-0.382331	-0.339618	-0.372948	-0.413238
-0.137056	-0.10278	-0.0843714	-0.133202	-0.0716091	-0.121151	-0.157588	-0.184275	-0.219713	-0.243461	-0.20319	-0.196008	-0.214603	-0.26408	-0.250678	-0.269123	-0.261875	-0.224871	-0.216333	-0.221667	-0.230985	-0.208339	-0.255153	-0.220181	-0.178119	-0.170902	-0.190557	-0.154466	-0.174936	-0.212964	-0.208853	-0.275032	-0.383217	-0.401877	-0.450801	-0.496183	-0.501702	-0.55094	-0.561991	-0.590177	-0.603262	-0.536327	-0.52456	-0.490584	-0.454652	-0.443593	-0.366997	-0.369671	-0.387588	-0.41293
-0.0767647	-0.102371	-0.0933452	-0.0765525	-0.0774269	-0.118226	-0.142648	-0.173973	-0.18832	-0.208107	-0.170203	-0.200373	-0.208538	-0.236116	-0.256409	-0.265772	-0.242996	-0.200379	-0.205141	-0.22652	-0.203755	-0.206173	-0.22253	-0.241521	-0.246996	-0.196006	-0.195435	-0.190748	-0.205568	-0.18667	-0.225285	-0.288958	-0.320906	-0.417945	-0.505509	-0.495858	-0.50099	-0.50832	-0.576656	-0.565175	-0.566792	-0.543617	-0.530275	-0.485335	-0.423643	-0.338889	-0.294439	-0.352458	-0.387776	-0.432612
-0.111641	-0.0949655	-0.0724532	-0.0295882	-0.0598506	-0.0904257	-0.0957453	-0.160308	-0.19005	-0.204553	-0.178801	-0.176739	-0.197209	-0.245517	-0.229709	-0.215309	-0.220214	-0.213594	-0.199087	-0.19818	-0.208459	-0.208847	-0.253492	-0.230535	-0.279317	-0.213648	-0.238224	-0.224618	-0.197753	-0.219068	-0.269922	-0.27357	-0.40205	-0.465834	-0.435488	-0.489328	-0.501356	-0.45547	-0.520022	-0.509765	-0.512874	-0.476882	-0.456607	-0.469084	-0.437562	-0.379782	-0.313696	-0.281627	-0.346791	-0.392006
-0.0767378	-0.0590815	-0.0482865	-0.0290309	-0.055933	-0.0742153	-0.110096	-0.138755	-0.182195	-0.192451	-0.193757	-0.188305	-0.250991	-0.239127	-0.224012	-0.221646	-0.187817	-0.227833	-0.239896	-0.207944	-0.273919	-0.236003	-0.262594	-0.241173	-0.219163	-0.221678	-0.234649	-0.215621	-0.19453	-0.244154	-0.28601	-0.284115	-0.388483	-0.414753	-0.465011	-0.478844	-0.438669	-0.39854	-0.423571	-0.507216	-0.507464	-0.463102	-0.430118	-0.449256	-0.420285	-0.415039	-0.409045	-0.341932	-0.383883	-0.367923
-0.0961954	-0.052641	-0.0297191	-0.0124792	-0.0119957	0.00380218	-0.0853276	-0.128629	-0.162254	-0.209549	-0.198816	-0.235563	-0.228964	-0.210692	-0.242543	-0.21047	-0.194662	-0.227039	-0.207443	-0.217068	-0.249391	-0.218645	-0.207654	-0.277311	-0.283894	-0.25264	-0.243085	-0.248629	-0.21862	-0.251347	-0.27126	-0.298041	-0.326538	-0.414462	-0.443707	-0.45113	-0.390396	-0.395916	-0.470774	-0.482648	-0.462153	-0.44778	-0.464076	-0.423474	-0.448616	-0.486126	-0.424704	-0.382535	-0.359741	-0.338816
-0.051214	-0.0326017	-0.0413905	-0.0456416	-0.00507027	-0.0649193	-0.102677	-0.165268	-0.190092	-0.202034	-0.223944	-0.240831	-0.239068	-0.198066	-0.217099	-0.248391	-0.239626	-0.285547	-0.250461	-0.217671	-0.242387	-0.230093	-0.227176	-0.227704	-0.289129	-0.301598	-0.306548	-0.26715	-0.276724	-0.270813	-0.272233	-0.300415	-0.364213	-0.404334	-0.383666	-0.429776	-0.3906	-0.370083	-0.439939	-0.427434	-0.35867	-0.40594	-0.45945	-0.425317	-0.445267	-0.448734	-0.429922	-0.4112	-0.383196	-0.367233
-0.0131555	0.0124462	-0.0141514	-0.0366049	-0.0461641	-0.0933383	-0.124309	-0.164369	-0.207314	-0.187608	-0.241689	-0.305056	-0.270676	-0.253864	-0.264029	-0.287881	-0.285072	-0.321703	-0.317698	-0.292625	-0.20953	-0.257313	-0.265424	-0.279436	-0.308687	-0.280278	-0.254663	-0.312994	-0.300379	-0.265129	-0.336811	-0.352339	-0.388053	-0.417873	-0.432452	-0.39916	-0.384859	-0.396383	-0.425198	-0.429946	-0.41712	-0.33545	-0.390056	-0.394248	-0.452203	-0.478064	-0.445298	-0.391016	-0.404824	-0.397411
0.0318748	0.0200205	0.0392282	-0.0565881	-0.10421	-0.121882	-0.182659	-0.21437	-0.237035	-0.249172	-0.269338	-0.281386	-0.270642	-0.253152	-0.283224	-0.323716	-0.33068	-0.344455	-0.344941	-0.32147	-0.280215	-0.284002	-0.291199	-0.269054	-0.276107	-0.276659	-0.286731	-0.338934	-0.376281	-0.371513	-0.395394	-0.391132	-0.409337	-0.451015	-0.425351	-0.405118	-0.353049	-0.380139	-0.412766	-0.416946	-0.39066	-0.377599	-0.370988	-0.424143	-0.45813	-0.459895	-0.401934	-0.404811	-0.395983	-0.38885
0.0510001	0.0370113	0.00995173	-0.0873772	-0.104836	-0.125021	-0.200678	-0.272684	-0.253448	-0.251176	-0.2979	-0.298852	-0.285379	-0.25562	-0.287586	-0.31194	-0.306079	-0.345858	-0.389319	-0.321841	-0.289495	-0.290416	-0.276622	-0.290861	-0.280024	-0.322636	-0.322342	-0.41153	-0.453819	-0.389972	-0.452073	-0.442382	-0.434338	-0.442765	-0.395616	-0.401129	-0.336217	-0.349191	-0.319882	-0.400497	-0.3588	-0.389824	-0.424077	-0.462618	-0.491262	-0.520784	-0.500602	-0.493539	-0.481125	-0.377288
0.0606913	0.0307594	-0.0155577	-0.146083	-0.175508	-0.201348	-0.188549	-0.265448	-0.281009	-0.260635	-0.27678	-0.289263	-0.30227	-0.241048	-0.267028	-0.28539	-0.332011	-0.357012	-0.35086	-0.30536	-0.327365	-0.316834	-0.340596	-0.302495	-0.325734	-0.325565	-0.328939	-0.369296	-0.406537	-0.393646	-0.4365	-0.463581	-0.485064	-0.47656	-0.417113	-0.430257	-0.398152	-0.351862	-0.386353	-0.427859	-0.459412	-0.394946	-0.42589	-0.529753	-0.497056	-0.540826	-0.592895	-0.530486	-0.483961	-0.440126
0.0216141	-0.0158824	-0.0850964	-0.13605	-0.191187	-0.207038	-0.194593	-0.223911	-0.248357	-0.269141	-0.285852	-0.264427	-0.325548	-0.29305	-0.265522	-0.269432	-0.307309	-0.329439	-0.342158	-0.306748	-0.289767	-0.333362	-0.341504	-0.330952	-0.41227	-0.385262	-0.374548	-0.405821	-0.37333	-0.380135	-0.425357	-0.470776	-0.501219	-0.46628	-0.459812	-0.436049	-0.421538	-0.429261	-0.406065	-0.459031	-0.453422	-0.445288	-0.464234	-0.534767	-0.535786	-0.506821	-0.590234	-0.512331	-0.490257	-0.457329
0.000363943	-0.081176	-0.0919127	-0.0847878	-0.191689	-0.232853	-0.245506	-0.186856	-0.223709	-0.241182	-0.276681	-0.258944	-0.318554	-0.307698	-0.285141	-0.305432	-0.33357	-0.337436	-0.314069	-0.348152	-0.313554	-0.344013	-0.361735	-0.362997	-0.399374	-0.366794	-0.386383	-0.437649	-0.435338	-0.452189	-0.505981	-0.50646	-0.455466	-0.517579	-0.481161	-0.457188	-0.429649	-0.462242	-0.405666	-0.460596	-0.41689	-0.445899	-0.479939	-0.51976	-0.55131	-0.607405	-0.605766	-0.511019	-0.490868	-0.484271
-0.0786715	-0.134412	-0.131106	-0.161073	-0.198888	-0.251174	-0.207502	-0.221464	-0.196367	-0.280893	-0.262147	-0.312874	-0.314264	-0.309573	-0.346287	-0.339517	-0.294746	-0.35492	-0.346829	-0.33292	-0.298976	-0.34103	-0.374767	-0.390283	-0.392334	-0.417471	-0.440052	-0.413282	-0.415046	-0.481717	-0.509339	-0.511776	-0.516601	-0.487371	-0.510342	-0.416743	-0.414872	-0.405294	-0.378203	-0.420608	-0.422571	-0.404215	-0.474098	-0.568979	-0.583454	-0.627493	-0.584724	-0.499528	-0.432607	-0.406155
-0.107546	-0.130132	-0.119781	-0.160662	-0.156448	-0.174259	-0.190465	-0.224933	-0.243931	-0.247426	-0.307298	-0.294713	-0.281922	-0.297463	-0.324534	-0.331315	-0.28379	-0.31426	-0.355741	-0.391497	-0.342536	-0.348388	-0.327495	-0.35784	-0.362276	-0.350854	-0.43737	-0.407102	-0.443816	-0.448593	-0.515664	-0.515861	-0.526541	-0.492139	-0.448518	-0.431051	-0.442377	-0.421476	-0.427316	-0.412252	-0.411015	-0.433456	-0.466767	-0.557856	-0.625116	-0.609799	-0.538665	-0.458326	-0.425311	-0.450099
-0.0929835	-0.13391	-0.132788	-0.125337	-0.180149	-0.161863	-0.186919	-0.231458	-0.250027	-0.228631	-0.25015	-0.281189	-0.282314	-0.331166	-0.342254	-0.328	-0.323461	-0.308016	-0.320378	-0.317401	-0.289517	-0.314723	-0.321486	-0.380569	-0.369099	-0.365537	-0.40339	-0.450471	-0.422249	-0.431965	-0.470767	-0.517411	-0.536294	-0.518021	-0.502827	-0.482085	-0.446074	-0.452992	-0.449019	-0.486656	-0.480665	-0.464803	-0.455313	-0.570917	-0.668564	-0.610294	-0.562382	-0.472025	-0.411405	-0.414722
-0.0610318	-0.100983	-0.130855	-0.117433	-0.153315	-0.145773	-0.209012	-0.192157	-0.185176	-0.193793	-0.172676	-0.234126	-0.257011	-0.276056	-0.322571	-0.320857	-0.302248	-0.291141	-0.378589	-0.326516	-0.331698	-0.306859	-0.355288	-0.392536	-0.416651	-0.390608	-0.424884	-0.453419	-0.466449	-0.420843	-0.4251	-0.528979	-0.535691	-0.523582	-0.585961	-0.53933	-0.516286	-0.491363	-0.423796	-0.431534	-0.420409	-0.503762	-0.496507	-0.543424	-0.605465	-0.608576	-0.578764	-0.535582	-0.455801	-0.441057
-0.0199847	-0.0474205	-0.102593	-0.0775491	-0.0728514	-0.123487	-0.109323	-0.0992995	-0.0984695	-0.155308	-0.200652	-0.241655	-0.256665	-0.265184	-0.290628	-0.329098	-0.311712	-0.338973	-0.34596	-0.339578	-0.347743	-0.327906	-0.357411	-0.390857	-0.423795	-0.38758	-0.420341	-0.474689	-0.506393	-0.453607	-0.414042	-0.479881	-0.528312	-0.535309	-0.559932	-0.503134	-0.509527	-0.496013	-0.428788	-0.354242	-0.416524	-0.466069	-0.476363	-0.505629	-0.588075	-0.617094	-0.542285	-0.570109	-0.450105	-0.466196
-0.0322874	-0.0627354	-0.112431	-0.0669241	-0.0792251	-0.0844182	-0.0217661	-0.0406044	-0.101752	-0.127301	-0.216245	-0.237417	-0.221794	-0.263297	-0.264875	-0.310755	-0.351982	-0.360239	-0.333939	-0.350948	-0.340395	-0.34514	-0.379759	-0.32633	-0.34126	-0.42679	-0.45685	-0.495255	-0.442845	-0.462697	-0.464526	-0.457862	-0.499414	-0.490647	-0.502057	-0.453319	-0.452895	-0.406917	-0.389364	-0.423474	-0.432975	-0.466834	-0.484556	-0.475877	-0.541511	-0.59234	-0.603591	-0.502771	-0.466635	-0.470894
0.00130666	-0.0293169	-0.0800245	-0.0286955	-0.0284362	-0.0465405	-0.030535	-0.0213251	-0.037177	-0.0696509	-0.168178	-0.177946	-0.255465	-0.273006	-0.287822	-0.351246	-0.330865	-0.336333	-0.324723	-0.362618	-0.358086	-0.382251	-0.35186	-0.339224	-0.336021	-0.361688	-0.408572	-0.445544	-0.426702	-0.516159	-0.489913	-0.489476	-0.457969	-0.471516	-0.419909	-0.445944	-0.420577	-0.382753	-0.384332	-0.414743	-0.531277	-0.520431	-0.547017	-0.483238	-0.540208	-0.557497	-0.541063	-0.454693	-0.430478	-0.42567
0.0077933	0.00767057	-0.0177308	-0.0259871	-0.0439681	-0.031194	-0.0223715	-0.0317685	-0.0831372	-0.0645359	-0.131848	-0.134988	-0.170385	-0.251659	-0.283685	-0.294971	-0.29547	-0.288937	-0.381066	-0.364128	-0.338354	-0.337156	-0.396885	-0.361857	-0.363281	-0.397186	-0.427982	-0.44853	-0.441783	-0.43002	-0.468201	-0.477773	-0.395319	-0.393646	-0.375446	-0.426066	-0.348684	-0.409713	-0.443374	-0.475426	-0.536521	-0.595778	-0.633828	-0.549904	-0.584872	-0.556239	-0.491903	-0.412732	-0.37391	-0.336386
-0.0271887	0.0137879	-0.0224662	-0.0161012	-0.0154663	0.0170649	-0.011425	-0.0232086	-0.0737732	-0.0587445	-0.122676	-0.139655	-0.172998	-0.246063	-0.259253	-0.252007	-0.273264	-0.320782	-0.339472	-0.330496	-0.286224	-0.332931	-0.345117	-0.345584	-0.338685	-0.381518	-0.414009	-0.40666	-0.378014	-0.370875	-0.367223	-0.377449	-0.358652	-0.37648	-0.405374	-0.385758	-0.431706	-0.392806	-0.445462	-0.517088	-0.569207	-0.575565	-0.600182	-0.550476	-0.573717	-0.55606	-0.530974	-0.425654	-0.441887	-0.297724
0.0337378	0.0557647	0.0227283	-0.0229812	-0.00745613	-0.00294509	-0.00622109	-0.0265304	-0.0507492	-0.0755652	-0.117435	-0.139828	-0.149379	-0.198283	-0.226164	-0.229726	-0.266084	-0.288469	-0.30387	-0.338515	-0.292179	-0.288214	-0.324923	-0.373083	-0.373947	-0.365118	-0.360068	-0.395219	-0.369615	-0.377444	-0.38147	-0.354483	-0.352078	-0.374107	-0.350623	-0.443986	-0.438145	-0.444386	-0.490935	-0.592702	-0.593697	-0.597944	-0.581135	-0.58727	-0.570594	-0.564117	-0.530758	-0.448034	-0.358352	-0.363073
0.0528282	0.0381481	0.0497412	0.0292482	0.0169611	0.0162778	-0.00384365	-0.0306018	-0.0576565	-0.0587204	-0.0767063	-0.0700471	-0.142457	-0.194576	-0.210144	-0.149631	-0.214146	-0.262468	-0.281161	-0.316168	-0.308407	-0.306949	-0.344419	-0.36721	-0.455101	-0.476599	-0.438249	-0.417782	-0.389471	-0.388775	-0.427352	-0.381959	-0.378475	-0.378157	-0.402895	-0.428522	-0.404056	-0.421039	-0.514972	-0.577997	-0.606542	-0.595104	-0.651686	-0.646592	-0.571606	-0.585235	-0.559159	-0.44417	-0.374079	-0.471081
0.106605	0.111115	0.0790504	0.00697492	0.00555816	0.00778738	-0.00297284	-0.0605437	-0.0715325	-0.0833565	-0.0601618	-0.073455	-0.099828	-0.16748	-0.208106	-0.166939	-0.185178	-0.227497	-0.266872	-0.230732	-0.264356	-0.317709	-0.356336	-0.376338	-0.44861	-0.480715	-0.482432	-0.481122	-0.384648	-0.357511	-0.450554	-0.408775	-0.411515	-0.412387	-0.415957	-0.476329	-0.46067	-0.46742	-0.520238	-0.572975	-0.6186	-0.598348	-0.65262	-0.561798	-0.567299	-0.561548	-0.500102	-0.394914	-0.419433	-0.438383
0.100683	0.0869942	0.0305399	0.0469606	0.049113	0.0358818	0.0411952	-0.0503854	-0.079927	-0.0748829	-0.048235	-0.101684	-0.140717	-0.126188	-0.146608	-0.178355	-0.179214	-0.232394	-0.25789	-0.290597	-0.289018	-0.287086	-0.329332	-0.373947	-0.403412	-0.425655	-0.449033	-0.435573	-0.405109	-0.407129	-0.37991	-0.380573	-0.38034	-0.398865	-0.449029	-0.510781	-0.484012	-0.567675	-0.538093	-0.588769	-0.591128	-0.618007	-0.589294	-0.565593	-0.524063	-0.541092	-0.47119	-0.446437	-0.399219	-0.427824
0.0787798	0.0776579	0.0030268	0.00259593	0.0635995	0.0151268	-0.0273056	-0.064995	-0.109545	-0.111908	-0.115918	-0.101726	-0.169368	-0.185276	-0.177177	-0.177535	-0.209271	-0.245045	-0.247975	-0.281979	-0.303298	-0.311205	-0.333892	-0.344456	-0.400899	-0.42661	-0.440678	-0.440295	-0.378761	-0.423046	-0.398092	-0.365823	-0.378846	-0.429728	-0.463116	-0.509781	-0.549175	-0.536716	-0.588002	-0.596502	-0.601183	-0.576887	-0.559429	-0.485119	-0.560783	-0.52137	-0.548312	-0.460887	-0.415792	-0.36335
0.0763161	0.0520689	0.00877746	-0.00662651	0.0165213	-0.0313447	-0.0428179	-0.0562787	-0.119399	-0.100251	-0.131976	-0.141659	-0.173106	-0.198861	-0.173094	-0.233724	-0.240679	-0.270457	-0.283768	-0.330808	-0.286331	-0.312304	-0.322047	-0.325071	-0.370219	-0.418497	-0.441651	-0.448159	-0.414517	-0.408972	-0.407358	-0.362442	-0.385817	-0.436768	-0.503794	-0.509514	-0.520445	-0.5505	-0.639562	-0.636479	-0.586045	-0.620197	-0.58306	-0.55739	-0.489035	-0.540487	-0.527758	-0.437928	-0.368504	-0.391019
0.0762419	0.0658478	0.0018723	-0.00616557	-0.0163722	-0.040449	-0.053237	-0.076092	-0.11124	-0.083521	-0.152462	-0.103505	-0.146735	-0.174363	-0.173983	-0.263386	-0.293499	-0.31421	-0.30513	-0.316316	-0.350352	-0.378691	-0.336827	-0.340851	-0.414654	-0.410044	-0.489652	-0.450648	-0.407765	-0.400415	-0.437701	-0.431901	-0.429006	-0.46808	-0.500908	-0.548022	-0.520872	-0.533821	-0.548446	-0.660085	-0.589209	-0.627203	-0.571418	-0.50991	-0.513882	-0.513184	-0.50687	-0.444946	-0.422977	-0.387752
0.0678097	0.0283886	0.0362907	-0.0153802	0.0110684	-0.0261882	-0.0745815	-0.0924327	-0.0975742	-0.0735978	-0.128822	-0.10803	-0.136968	-0.149707	-0.211729	-0.305955	-0.31621	-0.332349	-0.334863	-0.311482	-0.33804	-0.308337	-0.338787	-0.333231	-0.361797	-0.390933	-0.430174	-0.415679	-0.370307	-0.417786	-0.430971	-0.431445	-0.459714	-0.463339	-0.526038	-0.534063	-0.53929	-0.518352	-0.568309	-0.57194	-0.578617	-0.629545	-0.584084	-0.552117	-0.499285	-0.441572	-0.457696	-0.383382	-0.369295	-0.410557
0.023148	0.00490855	0.0277011	-0.0240294	-0.023984	-0.0370362	-0.0996772	-0.106466	-0.129245	-0.0747322	-0.0994935	-0.0946949	-0.101732	-0.164316	-0.235209	-0.262347	-0.319075	-0.31708	-0.331307	-0.308246	-0.283567	-0.286943	-0.326191	-0.325687	-0.318958	-0.343935	-0.387957	-0.378177	-0.396481	-0.4151	-0.421824	-0.440818	-0.475128	-0.472532	-0.488529	-0.557778	-0.534869	-0.487351	-0.502618	-0.549675	-0.532889	-0.561926	-0.581444	-0.511512	-0.533822	-0.4612	-0.445781	-0.400819	-0.377674	-0.400395
0.0467297	0.0429883	0.0228258	-0.00745429	-0.041181	-0.0088542	-0.0420966	-0.0558601	-0.106698	-0.119863	-0.0696493	-0.068121	-0.0935329	-0.133305	-0.169448	-0.223204	-0.271716	-0.252708	-0.322301	-0.302867	-0.276406	-0.330849	-0.350497	-0.382882	-0.333372	-0.358268	-0.389402	-0.381976	-0.398392	-0.400237	-0.437043	-0.417193	-0.483052	-0.534296	-0.572179	-0.551018	-0.555575	-0.487818	-0.535499	-0.524418	-0.507732	-0.514351	-0.513464	-0.538276	-0.543984	-0.513818	-0.388938	-0.440137	-0.489496	-0.442127
0.0267971	0.000831231	0.0056317	-0.0414005	-0.0141619	-0.0366754	-0.0545918	-0.0306768	-0.0757576	-0.0965144	-0.121468	-0.106533	-0.0827306	-0.0941002	-0.135705	-0.234622	-0.248642	-0.280767	-0.340686	-0.347118	-0.274881	-0.262266	-0.344606	-0.336128	-0.281527	-0.328205	-0.331327	-0.387086	-0.412331	-0.417733	-0.399179	-0.391388	-0.471506	-0.534748	-0.54117	-0.56282	-0.557124	-0.51917	-0.526427	-0.477864	-0.478781	-0.522376	-0.543075	-0.491216	-0.600315	-0.49992	-0.4494	-0.457888	-0.467673	-0.476158
0.0221304	-0.0115771	-0.0241439	0.00477498	-0.0139398	-0.0486013	-0.0613583	-0.047249	-0.0560292	-0.0821008	-0.103864	-0.0703448	-0.0584139	-0.0883037	-0.116058	-0.157653	-0.217048	-0.277473	-0.336066	-0.303385	-0.275416	-0.255243	-0.263369	-0.274816	-0.280891	-0.339797	-0.376774	-0.411117	-0.387053	-0.348718	-0.37847	-0.383544	-0.413137	-0.432297	-0.512016	-0.585339	-0.540594	-0.566135	-0.531912	-0.506409	-0.462631	-0.529396	-0.524764	-0.554439	-0.60771	-0.521961	-0.435196	-0.413559	-0.43328	-0.424126
0.0399735	0.03258	0.0013817	-0.033177	-0.0391401	-0.0534572	-0.0119859	0.0274931	0.0119527	-0.0382218	-0.0828229	-0.124898	-0.0616732	-0.0373582	-0.0877045	-0.115135	-0.204951	-0.249166	-0.280633	-0.269026	-0.29604	-0.29355	-0.331027	-0.287767	-0.347185	-0.323379	-0.370281	-0.376187	-0.38101	-0.356552	-0.379852	-0.40991	-0.401695	-0.393078	-0.492039	-0.530453	-0.569476	-0.544294	-0.513658	-0.488354	-0.489863	-0.517878	-0.541641	-0.548349	-0.537496	-0.505959	-0.485101	-0.400207	-0.432938	-0.439159
0.0604316	0.0147676	0.00859789	-0.020978	-0.0416467	-0.037669	-0.0201511	0.00416184	0.000703831	-0.0473553	-0.0795716	-0.0319032	-0.0146545	-0.0483337	-0.0388714	-0.0903382	-0.16009	-0.200771	-0.251726	-0.269085	-0.313084	-0.316031	-0.345474	-0.309874	-0.316526	-0.289379	-0.315614	-0.340816	-0.369142	-0.334546	-0.362668	-0.351123	-0.404884	-0.456011	-0.50302	-0.546139	-0.526751	-0.507088	-0.495235	-0.446347	-0.511661	-0.524312	-0.568261	-0.536103	-0.481974	-0.436413	-0.411709	-0.471754	-0.461777	-0.470279
0.0858261	0.0677489	0.0403799	0.00488839	-0.00386442	-0.00797049	-0.0279698	-0.00714317	-0.0254868	-0.0394174	-0.0697726	-0.0277374	-0.0260848	-0.0518055	-0.0640874	-0.104376	-0.183406	-0.242583	-0.292153	-0.337067	-0.337854	-0.337821	-0.313889	-0.256126	-0.324333	-0.367547	-0.361466	-0.342532	-0.351404	-0.31249	-0.354911	-0.346804	-0.340033	-0.41364	-0.470983	-0.478183	-0.482299	-0.474768	-0.425237	-0.403649	-0.479768	-0.465103	-0.518029	-0.565839	-0.483319	-0.46673	-0.45073	-0.503266	-0.503238	-0.53492
0.0743878	0.0336312	0.0629567	0.0310742	-0.00938122	-0.00372465	-0.00424578	-0.00749057	-0.0130724	-0.00859778	-0.050034	0.00492215	-0.00609086	-0.05079	-0.0538889	-0.076595	-0.143948	-0.223636	-0.299146	-0.291443	-0.33358	-0.306444	-0.31396	-0.285865	-0.344961	-0.313979	-0.287595	-0.356118	-0.298273	-0.319161	-0.323513	-0.342131	-0.36091	-0.407331	-0.417159	-0.508597	-0.491731	-0.445202	-0.38225	-0.388835	-0.442685	-0.490585	-0.490486	-0.496501	-0.503226	-0.458428	-0.483096	-0.449327	-0.508124	-0.49914
0.0482373	0.0140071	0.0418591	0.030208	0.0265161	0.018029	0.0259403	-0.024463	0.00243167	0.0180035	-0.0143067	-0.00860803	-0.0498097	-0.00862404	-0.104498	-0.114716	-0.177444	-0.231022	-0.261179	-0.269212	-0.299212	-0.290321	-0.284018	-0.347876	-0.289675	-0.267724	-0.252713	-0.280033	-0.337956	-0.285816	-0.33338	-0.353262	-0.327251	-0.327606	-0.371033	-0.415157	-0.398849	-0.41693	-0.375447	-0.390237	-0.493315	-0.576748	-0.603402	-0.550633	-0.535564	-0.497292	-0.494488	-0.442495	-0.466715	-0.478319
0.044482	0.0158182	-0.00480475	0.0328469	0.0559502	0.0186284	-0.013335	-0.0309671	0.0312387	0.0198586	0.0133357	-0.0380278	-0.108071	-0.0452353	-0.0723605	-0.132858	-0.200666	-0.217968	-0.261372	-0.32188	-0.313915	-0.289979	-0.279856	-0.293583	-0.243066	-0.21603	-0.257349	-0.243379	-0.322301	-0.32821	-0.342715	-0.3745	-0.384844	-0.341406	-0.318497	-0.366523	-0.32942	-0.382057	-0.357741	-0.407154	-0.486961	-0.540341	-0.586137	-0.571211	-0.574659	-0.500141	-0.470491	-0.44735	-0.412098	-0.454548
0.0420341	0.0379749	0.00838969	-0.0159207	0.02588	0.0336192	0.007144	-0.0245632	-0.0442597	-0.0505186	-0.0377076	-0.0851373	-0.102214	-0.15247	-0.124361	-0.1524	-0.196084	-0.20303	-0.229227	-0.279401	-0.336059	-0.322254	-0.294122	-0.240827	-0.220253	-0.181517	-0.23578	-0.195499	-0.268126	-0.298316	-0.336235	-0.367909	-0.368888	-0.350572	-0.358251	-0.369558	-0.368793	-0.361093	-0.342491	-0.397914	-0.402984	-0.497774	-0.5259	-0.548745	-0.575326	-0.58352	-0.554327	-0.50935	-0.450661	-0.433591
-0.00857377	0.0414461	0.0220691	0.0414984	0.0561841	0.0398593	0.0288962	0.0422424	-0.0551975	-0.0301758	-0.0720792	-0.120482	-0.16245	-0.169058	-0.157633	-0.179903	-0.171148	-0.150347	-0.23613	-0.252144	-0.301511	-0.330892	-0.287396	-0.213294	-0.164568	-0.16049	-0.199063	-0.184939	-0.20064	-0.218724	-0.264991	-0.343873	-0.331445	-0.326978	-0.287107	-0.360059	-0.35952	-0.353613	-0.360856	-0.383041	-0.418524	-0.522903	-0.540814	-0.579835	-0.586274	-0.575743	-0.549646	-0.540968	-0.476624	-0.457396
-0.0109884	0.000319961	0.00385393	-0.0105099	0.0254848	0.0178136	-0.0181922	-0.0189893	-0.054434	-0.0736634	-0.119212	-0.159561	-0.15791	-0.175586	-0.17976	-0.172855	-0.187446	-0.209626	-0.253659	-0.242247	-0.262864	-0.273064	-0.257774	-0.208214	-0.162626	-0.155596	-0.193817	-0.201064	-0.213495	-0.199321	-0.243135	-0.290549	-0.299529	-0.309544	-0.276026	-0.260118	-0.283879	-0.338884	-0.348495	-0.377416	-0.43661	-0.524606	-0.602977	-0.590455	-0.567437	-0.565993	-0.538733	-0.516757	-0.531869	-0.490412
-0.0393088	-0.0247723	-0.00685308	-0.00260081	0.028162	0.000350915	-0.056649	-0.0506206	-0.0441035	-0.106991	-0.165967	-0.166801	-0.189707	-0.223311	-0.207237	-0.22752	-0.219366	-0.223593	-0.196262	-0.217201	-0.26011	-0.201674	-0.213013	-0.195269	-0.156365	-0.149624	-0.205725	-0.181123	-0.160713	-0.16654	-0.17514	-0.23917	-0.248583	-0.23899	-0.199511	-0.234579	-0.221783	-0.206377	-0.356844	-0.382037	-0.40485	-0.508444	-0.552456	-0.54074	-0.593676	-0.657211	-0.531813	-0.456285	-0.457758	-0.487489
-0.048479	-0.013453	-0.0126209	0.0246623	0.00451252	-0.0230201	-0.0214587	-0.0253073	-0.0594847	-0.0874152	-0.160967	-0.228886	-0.198944	-0.220009	-0.23148	-0.264066	-0.258893	-0.251689	-0.206378	-0.214641	-0.230104	-0.176017	-0.198428	-0.172194	-0.167203	-0.175599	-0.192587	-0.122066	-0.108401	-0.126688	-0.195362	-0.166675	-0.152704	-0.154867	-0.197089	-0.219368	-0.241315	-0.281273	-0.355911	-0.390987	-0.425673	-0.533154	-0.574288	-0.577187	-0.53997	-0.612754	-0.542156	-0.508578	-0.525288	-0.544353
-0.0598527	-0.0666037	-0.0480391	0.00660954	0.0500773	0.00181758	-0.0282948	-0.0730985	-0.100896	-0.118575	-0.171273	-0.20064	-0.242033	-0.230298	-0.212321	-0.197363	-0.241463	-0.24181	-0.248547	-0.168392	-0.184404	-0.183296	-0.212455	-0.214203	-0.230757	-0.180666	-0.112948	-0.0994943	-0.14825	-0.182187	-0.166072	-0.193783	-0.115455	-0.163636	-0.15241	-0.195407	-0.216124	-0.26247	-0.348205	-0.400874	-0.437443	-0.485701	-0.565891	-0.527881	-0.530603	-0.558786	-0.533843	-0.493655	-0.450245	-0.459772
-0.0638789	-0.0973021	-0.0481278	-0.0239932	0.0177805	-0.00230193	-0.0354427	-0.0761214	-0.115651	-0.109031	-0.138982	-0.19117	-0.207524	-0.216374	-0.23099	-0.210816	-0.222961	-0.253848	-0.253709	-0.221795	-0.215623	-0.217083	-0.198821	-0.246314	-0.260969	-0.232286	-0.107169	-0.135999	-0.136721	-0.141902	-0.157801	-0.21743	-0.159709	-0.131286	-0.133809	-0.140024	-0.227787	-0.333855	-0.396409	-0.38549	-0.371719	-0.391852	-0.44467	-0.531789	-0.558979	-0.582244	-0.533926	-0.43715	-0.423629	-0.412559
-0.0441639	-0.0669728	-0.0296289	-0.00935179	0.0250611	-0.0283648	-0.0676613	-0.138557	-0.14521	-0.113146	-0.12408	-0.146751	-0.195048	-0.233758	-0.232992	-0.200296	-0.22438	-0.240695	-0.253008	-0.256462	-0.23139	-0.237858	-0.204376	-0.250426	-0.267847	-0.244837	-0.212341	-0.191336	-0.140771	-0.142415	-0.136967	-0.195144	-0.195555	-0.185705	-0.142549	-0.12015	-0.238173	-0.265967	-0.324174	-0.415976	-0.423882	-0.377227	-0.38857	-0.464455	-0.581267	-0.608332	-0.570287	-0.469838	-0.410373	-0.351603
0.0264964	0.0434276	0.0302657	0.0241276	0.0311468	0.00470509	-0.0966222	-0.125345	-0.103991	-0.11402	-0.110907	-0.134304	-0.183925	-0.221691	-0.204473	-0.173705	-0.166529	-0.213422	-0.281597	-0.274533	-0.247083	-0.247471	-0.232928	-0.225848	-0.244358	-0.257222	-0.220035	-0.187133	-0.129035	-0.131329	-0.159589	-0.170322	-0.158729	-0.0906356	-0.151901	-0.151467	-0.216879	-0.293505	-0.346215	-0.362805	-0.41331	-0.469748	-0.4011	-0.461642	-0.533825	-0.533533	-0.450108	-0.462592	-0.433651	-0.361183
0.0527547	0.0440432	0.0130641	-0.0237705	-0.00697599	-0.0524558	-0.0619771	-0.066091	-0.106053	-0.103583	-0.120182	-0.0734655	-0.112456	-0.186722	-0.198939	-0.189845	-0.186839	-0.216819	-0.262108	-0.221019	-0.220002	-0.213794	-0.208184	-0.176481	-0.234329	-0.23988	-0.223632	-0.153309	-0.13304	-0.116982	-0.14471	-0.113878	-0.107619	-0.113762	-0.0931101	-0.189417	-0.211484	-0.307844	-0.345164	-0.332248	-0.426863	-0.460577	-0.476127	-0.454503	-0.471937	-0.473128	-0.486476	-0.463732	-0.388894	-0.390555
0.0725886	0.030818	0.000888815	-0.00776896	-0.0385861	-0.0751744	-0.028465	-0.0536808	-0.0865478	-0.116976	-0.109849	-0.110681	-0.13377	-0.163857	-0.146226	-0.173349	-0.201732	-0.187563	-0.180958	-0.188561	-0.23573	-0.162709	-0.174309	-0.171117	-0.204488	-0.215911	-0.18455	-0.153109	-0.157871	-0.170852	-0.141027	-0.131047	-0.119384	-0.0745987	-0.109996	-0.152422	-0.226882	-0.304957	-0.304511	-0.336337	-0.393666	-0.429014	-0.444932	-0.413104	-0.461416	-0.455853	-0.501477	-0.478284	-0.423559	-0.448479
0.0856645	0.0584303	0.0115916	-0.0275788	-0.0689743	-0.106545	-0.0592897	-0.0508939	-0.059525	-0.0981001	-0.124488	-0.133699	-0.148924	-0.137596	-0.147807	-0.156237	-0.180956	-0.208958	-0.159701	-0.210664	-0.152967	-0.185485	-0.199151	-0.219109	-0.195332	-0.204681	-0.242204	-0.147282	-0.139247	-0.119793	-0.143547	-0.122173	-0.12259	-0.0990267	-0.145375	-0.187092	-0.195206	-0.266231	-0.334739	-0.35629	-0.410236	-0.410338	-0.423032	-0.40172	-0.414725	-0.444861	-0.480038	-0.441732	-0.435969	-0.439721
0.0612874	0.0659352	0.0288057	-0.0382135	-0.0976507	-0.133224	-0.0878417	0.0166509	-0.0119405	-0.0620844	-0.0655621	-0.0682054	-0.0495115	-0.136768	-0.160529	-0.160144	-0.148688	-0.173596	-0.193707	-0.19637	-0.213153	-0.201041	-0.19034	-0.224709	-0.191435	-0.244889	-0.278172	-0.18101	-0.179904	-0.141255	-0.139481	-0.101557	-0.106518	-0.132135	-0.117971	-0.20592	-0.280066	-0.26847	-0.318214	-0.341442	-0.363596	-0.387249	-0.37247	-0.383984	-0.429508	-0.433843	-0.424802	-0.462798	-0.489792	-0.494806
0.0281357	0.0802823	0.0605983	-0.0192859	-0.117928	-0.113877	-0.11231	0.002458	0.00767859	-0.0334799	-0.0647287	-0.0758838	-0.0530174	-0.104674	-0.117715	-0.154038	-0.143755	-0.151624	-0.177514	-0.215337	-0.222377	-0.189601	-0.188994	-0.185527	-0.21981	-0.257191	-0.201593	-0.195444	-0.182304	-0.182348	-0.108369	-0.129034	-0.19527	-0.16485	-0.139761	-0.20011	-0.257366	-0.316474	-0.360361	-0.351411	-0.346419	-0.383213	-0.33464	-0.397671	-0.431716	-0.464545	-0.463135	-0.50377	-0.518169	-0.487442
0.0864572	0.0868027	0.0533414	0.01187	-0.0411698	-0.0762011	-0.0769253	-0.0837265	-0.0204323	-0.034705	-0.0435138	-0.0718797	-0.123538	-0.102924	-0.163046	-0.177895	-0.169424	-0.169383	-0.217666	-0.239674	-0.243511	-0.215767	-0.2468	-0.237598	-0.224751	-0.295428	-0.266114	-0.236714	-0.174975	-0.210332	-0.205168	-0.213719	-0.231382	-0.212955	-0.218535	-0.207368	-0.296908	-0.259367	-0.325331	-0.356503	-0.342985	-0.404437	-0.417632	-0.439813	-0.41557	-0.427326	-0.46777	-0.50859	-0.516046	-0.519925
0.0993509	0.105822	0.0779422	0.0207408	-0.0279673	-0.0321775	-0.0536696	-0.0761719	-0.0531536	-0.0499458	-0.0700063	-0.0727334	-0.136217	-0.147019	-0.153624	-0.209157	-0.16452	-0.183917	-0.228385	-0.234034	-0.166214	-0.207124	-0.224422	-0.257894	-0.269083	-0.289667	-0.250167	-0.24952	-0.250341	-0.243356	-0.248979	-0.244553	-0.241435	-0.215687	-0.2518	-0.302987	-0.301884	-0.290179	-0.357569	-0.340171	-0.27675	-0.380036	-0.417437	-0.427824	-0.357991	-0.409238	-0.473831	-0.50763	-0.486217	-0.546632
0.0877598	0.118693	0.0796502	-0.000195962	0.0348514	-0.0431422	-0.0819459	-0.118755	-0.108274	-0.08565	-0.124815	-0.0905323	-0.123484	-0.156867	-0.186266	-0.202586	-0.184568	-0.123736	-0.225961	-0.226283	-0.221477	-0.229335	-0.270767	-0.267126	-0.219703	-0.255861	-0.280648	-0.321065	-0.274889	-0.322177	-0.251529	-0.254537	-0.249737	-0.221826	-0.261843	-0.288504	-0.248912	-0.28226	-0.306298	-0.333978	-0.325654	-0.38576	-0.413154	-0.362708	-0.420826	-0.46064	-0.471719	-0.501204	-0.53226	-0.499572
0.0985562	0.110543	0.070196	0.020302	0.00859694	-0.0276929	-0.0295112	-0.0744497	-0.0739722	-0.0727228	-0.089711	-0.100834	-0.100821	-0.167407	-0.166755	-0.165602	-0.226317	-0.212817	-0.209953	-0.230411	-0.228947	-0.210757	-0.220024	-0.250232	-0.267223	-0.224516	-0.259103	-0.258513	-0.270431	-0.315062	-0.280944	-0.239816	-0.256373	-0.269776	-0.283814	-0.27639	-0.327962	-0.274618	-0.28319	-0.302918	-0.380975	-0.375985	-0.385759	-0.430056	-0.442177	-0.485843	-0.512993	-0.496802	-0.526263	-0.468385
0.120839	0.120276	0.133177	0.0590736	0.00552633	-0.0518969	-0.0490354	-0.0585914	-0.105409	-0.0926605	-0.0583257	-0.0690977	-0.0839055	-0.141791	-0.190339	-0.156791	-0.194686	-0.247881	-0.167391	-0.225823	-0.228209	-0.190142	-0.212044	-0.24506	-0.242949	-0.229323	-0.24084	-0.232315	-0.268295	-0.289138	-0.255801	-0.264943	-0.307122	-0.289524	-0.323732	-0.304636	-0.301764	-0.285746	-0.325886	-0.34204	-0.378653	-0.360346	-0.38887	-0.44949	-0.417159	-0.524407	-0.495729	-0.457944	-0.502159	-0.538025
0.119279	0.124178	0.107284	0.0604635	-0.0173296	-0.0288886	-0.0522882	-0.0541049	-0.0547792	-0.0707018	-0.0791806	-0.127178	-0.158658	-0.219617	-0.2569	-0.220428	-0.230855	-0.278956	-0.260911	-0.245068	-0.265587	-0.210424	-0.201244	-0.193479	-0.19626	-0.20298	-0.203194	-0.196016	-0.178355	-0.209967	-0.223579	-0.260756	-0.316696	-0.33773	-0.33011	-0.324064	-0.346762	-0.338831	-0.360651	-0.30272	-0.380746	-0.420335	-0.391878	-0.399197	-0.369096	-0.452718	-0.459045	-0.5152	-0.518368	-0.527912
0.141194	0.133008	0.0903091	0.0647045	0.00428819	-0.0189889	-0.0530894	-0.0619223	-0.0886795	-0.0641971	-0.119724	-0.108424	-0.156596	-0.202357	-0.278324	-0.254212	-0.254029	-0.233618	-0.231741	-0.209926	-0.234698	-0.197368	-0.204625	-0.15858	-0.195979	-0.171185	-0.198034	-0.170054	-0.207682	-0.250896	-0.246799	-0.285277	-0.278144	-0.350803	-0.326052	-0.314515	-0.309573	-0.345393	-0.349158	-0.358416	-0.413388	-0.426246	-0.408869	-0.399259	-0.317984	-0.391605	-0.429015	-0.438418	-0.456945	-0.504982
0.139682	0.127499	0.0897563	0.0673856	0.0379716	0.0274223	-0.0662931	-0.104367	-0.123539	-0.0752155	-0.0984354	-0.136159	-0.132158	-0.177409	-0.217523	-0.267386	-0.268275	-0.198115	-0.158223	-0.246401	-0.207463	-0.147115	-0.183103	-0.118438	-0.128972	-0.142061	-0.187629	-0.224495	-0.25349	-0.296514	-0.306273	-0.325071	-0.366721	-0.328948	-0.366967	-0.319289	-0.344333	-0.381477	-0.35849	-0.355507	-0.382845	-0.443255	-0.433059	-0.441831	-0.356285	-0.442776	-0.466865	-0.460662	-0.458301	-0.512699
0.162999	0.115205	0.0835228	0.0554639	0.0200216	0.0293678	-0.0232805	-0.0965303	-0.0945334	-0.0666078	-0.0940595	-0.130886	-0.109341	-0.168561	-0.204482	-0.235769	-0.247408	-0.189515	-0.135292	-0.217958	-0.177522	-0.17726	-0.164848	-0.0723007	-0.117723	-0.12544	-0.153523	-0.229295	-0.301465	-0.310135	-0.307944	-0.338277	-0.333188	-0.337294	-0.335515	-0.28937	-0.345325	-0.338573	-0.34185	-0.355692	-0.354364	-0.437398	-0.430463	-0.421556	-0.443899	-0.457782	-0.478722	-0.437926	-0.428681	-0.494809
0.140074	0.0992312	0.0236623	0.018669	0.0152597	0.00322394	-0.0219625	-0.0541519	-0.0788829	-0.0821563	-0.0865255	-0.0622392	-0.0449701	-0.112878	-0.144264	-0.189128	-0.196314	-0.164664	-0.115867	-0.160239	-0.172318	-0.161196	-0.139422	-0.137832	-0.138575	-0.211533	-0.166702	-0.182353	-0.239924	-0.246035	-0.255678	-0.301333	-0.304272	-0.31985	-0.305478	-0.301702	-0.371743	-0.378652	-0.345529	-0.331561	-0.437945	-0.455359	-0.481292	-0.473914	-0.462476	-0.529971	-0.568609	-0.454076	-0.420146	-0.471558
0.105491	0.0658989	0.0525201	0.018574	-0.021989	-0.0412294	-0.0433702	-0.0472325	-0.0263817	-0.0297903	-0.0299894	-0.0466454	-0.0897687	-0.0982273	-0.124148	-0.142093	-0.124411	-0.100624	-0.111163	-0.107664	-0.140072	-0.125643	-0.162791	-0.14987	-0.154645	-0.172085	-0.193184	-0.245183	-0.231345	-0.221322	-0.268911	-0.303947	-0.360983	-0.406403	-0.356333	-0.405114	-0.357754	-0.323892	-0.352726	-0.373236	-0.49383	-0.516333	-0.520593	-0.527918	-0.523544	-0.532527	-0.498127	-0.485928	-0.440532	-0.464341
0.112486	0.128615	0.0629005	0.0418211	0.0749371	0.0105028	-0.0186033	-0.0123936	-0.0286626	-0.0109092	-0.00556317	-0.0777226	-0.126779	-0.097867	-0.060929	-0.0918698	-0.141328	-0.112468	-0.116264	-0.109849	-0.0781411	-0.0954693	-0.108385	-0.118067	-0.185367	-0.202543	-0.212441	-0.226442	-0.191196	-0.258409	-0.316114	-0.334401	-0.385398	-0.399188	-0.456895	-0.462901	-0.356946	-0.342857	-0.340249	-0.379314	-0.429183	-0.51026	-0.468153	-0.517998	-0.592954	-0.508271	-0.488231	-0.46165	-0.375996	-0.408557
0.136677	0.170777	0.140513	0.0939298	0.0678533	0.0409661	-0.00474521	0.0303788	0.0173516	0.0714307	-0.027596	-0.0694709	-0.1093	-0.0944057	-0.0487059	-0.0657024	-0.0472291	-0.0687919	-0.0809693	-0.143123	-0.0930271	-0.127455	-0.118497	-0.0962517	-0.13447	-0.189066	-0.179763	-0.209317	-0.220242	-0.244035	-0.330065	-0.399429	-0.409029	-0.428855	-0.42262	-0.414192	-0.384642	-0.337557	-0.332957	-0.341378	-0.422023	-0.4496	-0.497375	-0.532176	-0.562955	-0.50782	-0.498145	-0.429925	-0.386778	-0.438545
0.16915	0.211954	0.157839	0.144598	0.0852592	0.0196713	0.0341054	0.0368822	0.0316947	0.0237209	-0.0591775	-0.0758776	-0.0939908	-0.0608156	-0.0775354	-0.0169333	-0.0356326	-0.0271419	-0.0391492	-0.124636	-0.106978	-0.144932	-0.138624	-0.139532	-0.127929	-0.138228	-0.18326	-0.172822	-0.191709	-0.310829	-0.359824	-0.399608	-0.440826	-0.486696	-0.431747	-0.40644	-0.419122	-0.350903	-0.320855	-0.403273	-0.391109	-0.379922	-0.478398	-0.495557	-0.491455	-0.547535	-0.485414	-0.400388	-0.362881	-0.325995
0.188763	0.239928	0.210422	0.179815	0.108549	0.067989	0.0642325	0.0153217	0.0479585	-0.0187645	-0.0521529	-0.0460924	-0.0538595	-0.0157814	-0.0337673	-0.0284447	-0.0280261	-0.102899	-0.108146	-0.0963603	-0.131162	-0.157633	-0.141601	-0.14985	-0.160509	-0.115836	-0.161887	-0.193474	-0.233112	-0.275289	-0.336389	-0.356285	-0.409489	-0.456055	-0.394297	-0.408497	-0.446247	-0.43174	-0.388355	-0.427573	-0.351017	-0.400259	-0.429373	-0.481011	-0.481786	-0.479945	-0.450262	-0.498158	-0.40786	-0.38334
0.214332	0.274632	0.264542	0.180657	0.121267	0.113059	0.0839432	0.0120474	0.0238953	0.0181538	-0.0212988	0.0227879	-0.0433981	-0.0871066	-0.0741788	-0.017784	-0.05411	-0.0881407	-0.124155	-0.0916795	-0.10622	-0.173776	-0.202669	-0.141527	-0.149769	-0.130867	-0.191867	-0.187827	-0.298273	-0.361627	-0.329351	-0.34955	-0.422217	-0.446098	-0.43458	-0.475111	-0.477052	-0.445566	-0.409297	-0.349996	-0.346061	-0.355641	-0.417266	-0.471022	-0.464211	-0.488436	-0.476304	-0.470971	-0.462957	-0.412508
0.252976	0.252362	0.253754	0.223489	0.161929	0.08794	0.0720814	0.084897	0.0637456	0.0639495	-0.0136975	0.00094732	-0.0150199	-0.025726	-0.0306473	-0.0192402	-0.0789481	-0.139073	-0.151385	-0.0975489	-0.115463	-0.177309	-0.143619	-0.191669	-0.145202	-0.152487	-0.206555	-0.238682	-0.286262	-0.337644	-0.344033	-0.374641	-0.375497	-0.395733	-0.436492	-0.428768	-0.443699	-0.437386	-0.430996	-0.371674	-0.383337	-0.367653	-0.340714	-0.365074	-0.416805	-0.383619	-0.471873	-0.485334	-0.425497	-0.421355
0.237698	0.242882	0.262367	0.276699	0.179025	0.0845117	0.082095	0.087278	0.074814	0.0859752	0.0486899	0.0200272	0.0418856	-0.0400018	-0.0506939	-0.0647133	-0.0557411	-0.153163	-0.175306	-0.156811	-0.174585	-0.191456	-0.212506	-0.224809	-0.173556	-0.19921	-0.259186	-0.300247	-0.28597	-0.310178	-0.368184	-0.375137	-0.349028	-0.417516	-0.402703	-0.379667	-0.393758	-0.409575	-0.374603	-0.273398	-0.30241	-0.357193	-0.350858	-0.357379	-0.392095	-0.395444	-0.437369	-0.480295	-0.491763	-0.423861
0.287649	0.274733	0.269125	0.289026	0.197793	0.145576	0.0663087	0.083536	0.0893738	0.0934552	0.104947	0.0506503	0.0123198	-0.0317363	-0.0494631	-0.0295721	-0.0514844	-0.129157	-0.112017	-0.151095	-0.174754	-0.215686	-0.231403	-0.143757	-0.183116	-0.24545	-0.265083	-0.273532	-0.35165	-0.381377	-0.37305	-0.371731	-0.361165	-0.35057	-0.421241	-0.407692	-0.367688	-0.365856	-0.288264	-0.272416	-0.295053	-0.354791	-0.399807	-0.357949	-0.410881	-0.35482	-0.441835	-0.435483	-0.462712	-0.464617
0.275829	0.283217	0.250107	0.271124	0.203183	0.135289	0.104433	0.116159	0.0931566	0.0293617	0.0687009	0.0311429	-0.0185863	-0.0357323	0.00695668	-0.0589686	-0.0477899	-0.0615224	-0.0814819	-0.139999	-0.169834	-0.205946	-0.208549	-0.16578	-0.181748	-0.201403	-0.247246	-0.275294	-0.24576	-0.326745	-0.334046	-0.394004	-0.370305	-0.394304	-0.447796	-0.373873	-0.390691	-0.340271	-0.281873	-0.255556	-0.287896	-0.296288	-0.381364	-0.416966	-0.418164	-0.386273	-0.418678	-0.422341	-0.397863	-0.470892
0.302294	0.281016	0.231165	0.249231	0.194253	0.15132	0.115644	0.100006	0.058578	0.0403749	0.0307198	0.0244608	-0.0227004	-0.0165819	-0.00755893	-0.0172093	-0.0712965	-0.0858882	-0.136865	-0.140339	-0.176583	-0.16776	-0.163178	-0.149032	-0.1393	-0.145363	-0.187242	-0.229782	-0.226013	-0.263845	-0.335652	-0.380535	-0.385007	-0.417	-0.422421	-0.324424	-0.362848	-0.383878	-0.286293	-0.243061	-0.292533	-0.307511	-0.265446	-0.373563	-0.393071	-0.398557	-0.367384	-0.419801	-0.448384	-0.441999
0.276906	0.250527	0.253244	0.217549	0.201619	0.175388	0.147142	0.104716	0.0787776	0.0516001	0.0236956	0.0590972	0.0409748	0.011894	-0.0151713	-0.0178981	-0.0551566	-0.0895808	-0.101707	-0.119907	-0.16359	-0.154796	-0.14842	-0.124795	-0.113713	-0.117844	-0.17065	-0.188583	-0.120924	-0.181866	-0.321461	-0.305221	-0.326901	-0.350381	-0.39781	-0.287491	-0.353294	-0.383763	-0.281523	-0.17726	-0.264257	-0.264156	-0.291308	-0.316427	-0.340169	-0.325978	-0.351585	-0.392927	-0.478031	-0.472612
0.283403	0.246513	0.265817	0.193387	0.175165	0.165635	0.166925	0.120738	0.105559	0.093503	0.0448126	0.0649256	0.035249	-0.00126495	-0.0904595	-0.109447	-0.0719091	-0.109071	-0.11918	-0.152285	-0.1244	-0.146695	-0.152135	-0.121927	-0.114253	-0.0820968	-0.101036	-0.157417	-0.144287	-0.188237	-0.203124	-0.254982	-0.33245	-0.348023	-0.353569	-0.284541	-0.289302	-0.350331	-0.275844	-0.278502	-0.35442	-0.322675	-0.267945	-0.288293	-0.256955	-0.296544	-0.378458	-0.437019	-0.432394	-0.494879
0.275894	0.275887	0.210565	0.185237	0.174389	0.142619	0.140831	0.177337	0.146147	0.104416	0.114884	0.113709	0.0715758	0.0402625	-0.03424	-0.0482039	-0.0965254	-0.120649	-0.0942342	-0.161166	-0.163701	-0.137172	-0.158341	-0.129418	-0.0694095	-0.0871017	-0.101124	-0.136098	-0.147209	-0.158634	-0.213985	-0.244456	-0.326738	-0.277682	-0.309357	-0.335343	-0.29036	-0.342013	-0.265581	-0.263422	-0.265766	-0.302077	-0.261133	-0.32978	-0.348585	-0.340073	-0.386708	-0.510601	-0.468508	-0.487713
0.248718	0.232867	0.202815	0.163224	0.159967	0.158529	0.213825	0.223725	0.154879	0.110889	0.10998	0.101562	0.0838428	0.101913	0.0371528	0.0150421	-0.061899	-0.00429767	-0.0601723	-0.109745	-0.138244	-0.153646	-0.147041	-0.109848	-0.0876702	-0.072146	-0.0464717	-0.109428	-0.120847	-0.1098	-0.171611	-0.217744	-0.234159	-0.310706	-0.305411	-0.315817	-0.291194	-0.300482	-0.240591	-0.256746	-0.293125	-0.249566	-0.328902	-0.341755	-0.421361	-0.366631	-0.409907	-0.449577	-0.453099	-0.499675
0.214255	0.220895	0.175634	0.181324	0.181867	0.181101	0.206776	0.212835	0.199917	0.121526	0.135297	0.127048	0.0735121	0.112963	0.0332157	0.0807694	0.0101615	-0.0214692	-0.0329971	-0.055865	-0.0776144	-0.0890175	-0.056408	-0.068424	-0.0538311	-0.0540665	-0.0135506	-0.0824989	-0.0926777	-0.136097	-0.150846	-0.195878	-0.192671	-0.249629	-0.287972	-0.266514	-0.23622	-0.302436	-0.234135	-0.207018	-0.26156	-0.273164	-0.338106	-0.39949	-0.379617	-0.408854	-0.4431	-0.455687	-0.4946	-0.528595
0.217208	0.186393	0.192799	0.200511	0.201513	0.193411	0.199877	0.168476	0.142364	0.138992	0.0962665	0.113205	0.087827	0.0834947	0.0647348	0.032654	-0.00832934	0.0433587	0.00379778	-0.0263398	-0.0613614	-0.0648014	-0.0359355	0.0140484	0.00862604	-0.0640231	-0.0136459	-0.0124935	-0.013543	-0.0734648	-0.119169	-0.13061	-0.143724	-0.198233	-0.249371	-0.263272	-0.240521	-0.189255	-0.176145	-0.189692	-0.300968	-0.300398	-0.346635	-0.392218	-0.408039	-0.416887	-0.449198	-0.436537	-0.477166	-0.576159
0.261773	0.203669	0.217612	0.199832	0.217269	0.179646	0.19066	0.174777	0.155167	0.135699	0.0842311	0.0889993	0.100934	0.0947947	0.0787797	0.0396909	0.0409149	0.0844121	0.0347947	-0.0478356	-0.0646976	0.00670846	0.00108904	-0.0328242	-0.03096	-0.0143324	-0.0632441	-0.0598467	-0.0458	-0.0169754	-0.0659801	-0.0716951	-0.112252	-0.179836	-0.222672	-0.269659	-0.265947	-0.238524	-0.255866	-0.26112	-0.289996	-0.336623	-0.346352	-0.376454	-0.482706	-0.404372	-0.452124	-0.455668	-0.563932	-0.559057
0.261489	0.244941	0.208242	0.197447	0.245317	0.216812	0.228142	0.190142	0.118901	0.116897	0.0858843	0.104958	0.0950332	0.0785157	0.0570428	0.0330944	0.0759292	0.0192194	-0.00529508	-0.0392086	-0.0851668	-0.022033	-0.0307242	-0.0451229	-0.0580294	-0.0611052	-0.121664	-0.104703	-0.0977192	-0.0753882	-0.0209577	-0.13144	-0.202536	-0.210117	-0.247558	-0.274346	-0.283094	-0.283373	-0.290758	-0.287881	-0.317377	-0.364404	-0.368994	-0.452122	-0.45899	-0.413745	-0.404404	-0.463962	-0.573556	-0.605956
0.31137	0.292554	0.260137	0.25117	0.222093	0.22614	0.250751	0.194216	0.201805	0.122522	0.0833503	0.0735945	0.0938833	0.0609718	0.048074	-0.00791098	0.00579449	0.0401156	-0.0434104	-0.106821	-0.0756133	-0.059902	-0.0914398	-0.118219	-0.16608	-0.101155	-0.109496	-0.144017	-0.0818303	-0.0491174	-0.0742815	-0.116053	-0.228441	-0.242529	-0.318036	-0.248451	-0.245471	-0.317027	-0.346046	-0.298552	-0.427958	-0.374123	-0.355654	-0.399199	-0.405629	-0.38963	-0.412763	-0.436329	-0.479537	-0.569168
0.335621	0.300086	0.300092	0.250703	0.207052	0.263876	0.223608	0.216301	0.176149	0.175394	0.150093	0.0645845	0.0400295	0.0884652	0.0936275	0.0347535	0.0530182	0.0158381	-0.0283301	-0.0535943	-0.074827	-0.0597042	-0.0777252	-0.120712	-0.1524	-0.137502	-0.17467	-0.122946	-0.1371	-0.115283	-0.126786	-0.225862	-0.289689	-0.309382	-0.320946	-0.297616	-0.346998	-0.350963	-0.310229	-0.285595	-0.373261	-0.378526	-0.405224	-0.362697	-0.349541	-0.38291	-0.392386	-0.472464	-0.451771	-0.459835
0.295952	0.272343	0.281333	0.289386	0.299804	0.265932	0.225292	0.226868	0.210966	0.217104	0.1887	0.134204	0.0945787	0.0835035	0.0802706	0.0920165	0.0643257	0.0632093	-0.0130059	-0.083762	-0.0876421	-0.0991081	-0.126538	-0.179664	-0.194541	-0.146384	-0.16268	-0.179761	-0.143137	-0.0840922	-0.173495	-0.274761	-0.277191	-0.307039	-0.307827	-0.367017	-0.299945	-0.296545	-0.258324	-0.226738	-0.318	-0.352182	-0.394789	-0.342446	-0.305123	-0.312811	-0.365788	-0.401008	-0.342944	-0.337577
0.278334	0.31812	0.275391	0.310556	0.27311	0.267169	0.234695	0.216045	0.193009	0.211493	0.159663	0.164587	0.156827	0.131332	0.0950511	0.0460984	0.0390597	0.0370486	-0.0235598	-0.0434676	-0.0417886	-0.0480552	-0.137492	-0.130415	-0.174483	-0.196653	-0.169102	-0.194063	-0.161622	-0.0979671	-0.132866	-0.195713	-0.268255	-0.295104	-0.290697	-0.354468	-0.340388	-0.305966	-0.29265	-0.303514	-0.271038	-0.344704	-0.361886	-0.2771	-0.245027	-0.292275	-0.313323	-0.341829	-0.284254	-0.322756
0.246064	0.296198	0.306361	0.290622	0.285574	0.259255	0.242075	0.210261	0.159895	0.145788	0.128328	0.118649	0.129898	0.0889344	0.060896	0.0488552	0.00203943	0.0404181	0.0757475	-0.0300262	-0.119588	-0.130561	-0.147004	-0.193778	-0.171179	-0.20093	-0.193044	-0.185201	-0.2213	-0.155769	-0.164212	-0.189155	-0.282784	-0.307804	-0.320447	-0.356266	-0.281565	-0.287009	-0.309065	-0.217051	-0.280002	-0.352803	-0.370783	-0.333239	-0.277946	-0.301014	-0.393085	-0.307846	-0.285576	-0.343125
0.223773	0.275663	0.293208	0.267288	0.270933	0.217052	0.23228	0.236165	0.204761	0.180622	0.151511	0.184963	0.100452	0.102307	0.0537418	0.0218296	0.00863702	0.0177255	-0.040538	-0.0917771	-0.0976911	-0.150474	-0.147158	-0.240825	-0.236089	-0.265843	-0.261169	-0.257284	-0.270898	-0.229663	-0.236196	-0.210837	-0.242321	-0.313011	-0.298339	-0.312606	-0.310522	-0.294164	-0.231961	-0.274297	-0.239781	-0.282625	-0.306057	-0.293649	-0.31268	-0.321203	-0.367678	-0.359893	-0.351385	-0.257411
0.259639	0.282325	0.266733	0.281619	0.268183	0.222881	0.191324	0.208331	0.194261	0.155532	0.210783	0.209191	0.148935	0.0762474	0.0391495	0.0434099	-0.0059292	0.0100372	-0.00663519	-0.14023	-0.127405	-0.130421	-0.175901	-0.235034	-0.245601	-0.286965	-0.28762	-0.209766	-0.245228	-0.277949	-0.281274	-0.252106	-0.302262	-0.275171	-0.254072	-0.286173	-0.298554	-0.261427	-0.244893	-0.253539	-0.241908	-0.217326	-0.239657	-0.26469	-0.259266	-0.348466	-0.327058	-0.350673	-0.358429	-0.272925
0.257166	0.219668	0.261716	0.284547	0.262477	0.250008	0.219411	0.191004	0.197135	0.172696	0.161806	0.138653	0.086263	0.100577	0.0718132	0.0546556	0.0098851	-0.00596503	0.0110294	-0.0567187	-0.108259	-0.123684	-0.196335	-0.187518	-0.228022	-0.262116	-0.276362	-0.210716	-0.179252	-0.213186	-0.253985	-0.272524	-0.274155	-0.282993	-0.262386	-0.246191	-0.236158	-0.233565	-0.193733	-0.232184	-0.194803	-0.200498	-0.22598	-0.268003	-0.280422	-0.325209	-0.229567	-0.287395	-0.276267	-0.308711
0.238593	0.240164	0.243759	0.222781	0.218541	0.224121	0.202379	0.182387	0.16362	0.157844	0.167552	0.125947	0.0540547	0.0555565	0.0345646	0.0341335	0.033855	0.01498	0.012367	-0.018736	-0.0751233	-0.105981	-0.23389	-0.207791	-0.220565	-0.21621	-0.233424	-0.203156	-0.160976	-0.173912	-0.254176	-0.221125	-0.250073	-0.22988	-0.208228	-0.2055	-0.235646	-0.260655	-0.275178	-0.264004	-0.179842	-0.179909	-0.158116	-0.228672	-0.23735	-0.280538	-0.291034	-0.33378	-0.334584	-0.316732
0.263886	0.238077	0.226055	0.209236	0.220045	0.188061	0.217802	0.184548	0.177598	0.110596	0.0720116	0.0745311	0.0566625	0.0644573	0.0445365	0.0081282	-0.00382526	0.0160003	-0.00865926	-0.0211713	-0.0674136	-0.127161	-0.174691	-0.212673	-0.204994	-0.268692	-0.272329	-0.249124	-0.199709	-0.203802	-0.237661	-0.253195	-0.273945	-0.241921	-0.234005	-0.264336	-0.236632	-0.241955	-0.189614	-0.190276	-0.114702	-0.112709	-0.164353	-0.155163	-0.266067	-0.289293	-0.233427	-0.332276	-0.349964	-0.320662
0.214894	0.195596	0.195951	0.161382	0.175801	0.187759	0.233095	0.171118	0.159357	0.119612	0.113663	0.0578057	0.0419196	0.00239196	0.00920674	0.0192237	0.0595895	0.0587827	0.0823362	0.0251815	-0.0304433	-0.0496235	-0.135387	-0.160792	-0.176022	-0.237904	-0.309946	-0.33122	-0.219621	-0.220238	-0.276983	-0.258389	-0.244275	-0.243519	-0.242569	-0.263845	-0.278956	-0.271651	-0.220979	-0.171318	-0.139758	-0.116967	-0.201113	-0.237756	-0.264845	-0.24955	-0.324621	-0.353372	-0.365102	-0.387505
0.185386	0.19264	0.150757	0.140197	0.144349	0.129879	0.159797	0.166882	0.15221	0.166278	0.132494	0.0700919	0.036816	-0.00989039	-0.0191647	0.0322563	0.0401266	0.0635897	0.0818584	0.0468195	0.035195	-0.0314582	-0.0681905	-0.0999288	-0.134382	-0.249977	-0.266412	-0.252535	-0.217262	-0.127291	-0.242919	-0.199444	-0.247237	-0.265609	-0.235338	-0.247632	-0.267113	-0.300903	-0.265416	-0.197484	-0.172857	-0.156181	-0.197336	-0.20942	-0.237688	-0.308489	-0.369084	-0.305717	-0.334696	-0.375623
0.15427	0.18339	0.175328	0.164109	0.179851	0.133308	0.156781	0.130893	0.139758	0.111108	0.0621625	0.0913077	0.105924	0.0924667	0.0618573	0.0648985	0.0910313	0.0809239	0.101609	0.0982752	0.034636	0.0113306	0.0321736	-0.0778377	-0.108404	-0.160908	-0.144008	-0.14939	-0.14202	-0.159777	-0.228746	-0.190739	-0.230484	-0.268125	-0.230569	-0.249411	-0.249158	-0.183513	-0.171655	-0.179675	-0.131759	-0.152689	-0.166865	-0.179829	-0.260259	-0.283277	-0.295644	-0.358433	-0.35006	-0.371109
0.129668	0.153137	0.160535	0.189076	0.181088	0.172144	0.161899	0.153208	0.132519	0.100107	0.101407	0.125104	0.0980344	0.0914231	0.0911271	0.104421	0.147685	0.122366	0.100576	0.0824816	0.0905118	0.02102	-0.00545595	-0.0160189	-0.0761382	-0.0878065	-0.0894557	-0.0884112	-0.079169	-0.175801	-0.196539	-0.16771	-0.223923	-0.219882	-0.258952	-0.195161	-0.201542	-0.170738	-0.176259	-0.198917	-0.136363	-0.211846	-0.194277	-0.216753	-0.217927	-0.244176	-0.347989	-0.403482	-0.369976	-0.412192
0.109703	0.132649	0.148203	0.181542	0.184007	0.207801	0.22337	0.146739	0.157808	0.0730388	0.108599	0.12827	0.110588	0.159091	0.17372	0.0713777	0.0989792	0.12239	0.111338	0.0910866	0.0832677	0.0417248	-0.00592876	-0.0248428	-0.0823875	-0.0590981	-0.0391366	-0.0131539	-0.0808068	-0.082632	-0.106795	-0.176819	-0.190297	-0.214675	-0.231874	-0.173297	-0.209058	-0.172607	-0.199316	-0.157255	-0.0984569	-0.187324	-0.207353	-0.274193	-0.310515	-0.304468	-0.301078	-0.359917	-0.435439	-0.404074
0.169463	0.149421	0.187289	0.156257	0.133883	0.188993	0.210899	0.161441	0.203661	0.168123	0.113929	0.154925	0.167637	0.187805	0.164206	0.0799524	0.106035	0.119278	0.152074	0.138236	0.0962594	0.0413494	0.0181718	-0.0636368	-0.0579664	-0.0590521	-0.0363478	-0.0479323	-0.0469122	-0.0181122	-0.0888483	-0.122438	-0.161017	-0.192122	-0.180843	-0.213458	-0.215249	-0.198447	-0.177166	-0.151136	-0.197506	-0.23147	-0.227368	-0.258631	-0.313853	-0.286228	-0.378083	-0.382063	-0.415883	-0.447951
0.172412	0.144757	0.132248	0.140711	0.144545	0.145704	0.159335	0.19239	0.172652	0.217181	0.185198	0.228136	0.179271	0.161079	0.136537	0.0617238	0.0660999	0.0878176	0.141264	0.0939921	0.0605336	0.0491091	-0.0141124	-0.078166	-0.0244752	-0.0707212	-0.0247257	-0.0200224	-0.0510043	-0.0613899	-0.0877626	-0.0776361	-0.0720816	-0.141838	-0.198236	-0.201291	-0.23663	-0.265159	-0.169922	-0.166916	-0.189422	-0.265812	-0.251488	-0.287973	-0.291179	-0.325463	-0.307471	-0.341215	-0.411347	-0.440521
0.195165	0.14622	0.135142	0.145797	0.136114	0.130701	0.191405	0.207309	0.223433	0.189297	0.150348	0.181153	0.151354	0.159651	0.125413	0.0806137	0.063505	0.0632969	0.092002	0.115127	0.00800703	0.0252586	-0.0466598	-0.0627006	-0.0145128	0.0154859	0.0403767	0.00650738	-0.00784326	-0.0842695	-0.0210241	-0.076802	-0.0554543	-0.100775	-0.143967	-0.190241	-0.170165	-0.213616	-0.156949	-0.176688	-0.202811	-0.225131	-0.272547	-0.277837	-0.3013	-0.315196	-0.291161	-0.257929	-0.341458	-0.404351
0.239824	0.186178	0.176255	0.1681	0.108922	0.140333	0.133507	0.168859	0.20222	0.222941	0.143828	0.159903	0.121962	0.11946	0.138214	0.1018	0.0833033	0.0608494	0.0635349	0.107475	0.0380409	-0.0114712	-0.0587242	-0.0873326	0.0242966	0.0655002	0.0617798	0.0441244	0.0617974	0.038856	0.0211307	-0.0531694	-0.0558848	-0.0704301	-0.144347	-0.189984	-0.190417	-0.179274	-0.211564	-0.227096	-0.237277	-0.249685	-0.23366	-0.27734	-0.261559	-0.230877	-0.203774	-0.245934	-0.353013	-0.419172
0.202647	0.186882	0.187114	0.179457	0.158195	0.120509	0.127355	0.172885	0.162726	0.185836	0.204856	0.153817	0.150686	0.115606	0.146142	0.10917	0.0523488	0.00345709	0.0302618	-0.000589793	0.0587943	0.0474648	-0.0294012	-0.0412828	-0.0161364	0.0414203	0.05071	0.0171448	0.0475508	0.0582241	-0.0111493	-0.0660852	-0.0520403	-0.128798	-0.169612	-0.171925	-0.230586	-0.114611	-0.211508	-0.240808	-0.241266	-0.173501	-0.216265	-0.261167	-0.280606	-0.225966	-0.257861	-0.307674	-0.371526	-0.407483
0.16456	0.201935	0.260412	0.212805	0.162251	0.0920527	0.128294	0.151663	0.173258	0.19914	0.177989	0.146597	0.14017	0.0761241	0.0941181	0.0907331	0.0627188	0.0551688	-0.00780455	0.036078	-0.0295824	0.0207789	-0.00147464	-0.0397002	-0.0149725	-0.0381542	-0.0172962	0.0159035	0.0596325	0.0479391	0.0719112	0.0182583	-0.0900944	-0.167357	-0.158589	-0.124131	-0.169793	-0.139737	-0.241914	-0.303481	-0.250198	-0.221976	-0.228979	-0.228888	-0.291703	-0.263098	-0.208015	-0.307012	-0.384064	-0.413377
0.211084	0.208393	0.223702	0.199393	0.153107	0.127071	0.125438	0.155296	0.183917	0.166083	0.189717	0.147936	0.137273	0.104071	0.0718792	0.0707828	0.0167749	0.0165063	0.00924038	-0.00706937	-0.041185	-0.0643415	-0.0112156	-0.0671746	-0.0157692	-0.00541555	-0.0374132	0.00866427	0.0324668	0.102482	0.118635	-0.00405819	-0.0594694	-0.139708	-0.158883	-0.115857	-0.182796	-0.168928	-0.0923855	-0.261789	-0.228537	-0.231926	-0.259412	-0.282685	-0.275163	-0.299479	-0.268485	-0.370741	-0.362939	-0.3611
0.196758	0.24642	0.214062	0.20545	0.227194	0.188982	0.174732	0.179405	0.217117	0.202382	0.188716	0.17346	0.161782	0.142004	0.132242	0.0648218	0.0800596	0.0385577	0.0231629	-0.0419804	-0.0746157	-0.101976	-0.0411701	-0.0728889	0.0193101	0.0144993	-0.00176183	0.0204836	0.0825545	0.076723	0.0632842	0.0465111	-0.00193678	-0.0919173	-0.0721069	-0.096254	-0.152549	-0.118785	-0.142479	-0.161775	-0.155001	-0.240523	-0.248334	-0.261976	-0.277213	-0.279131	-0.241479	-0.36718	-0.390579	-0.337896
0.209195	0.218217	0.252102	0.228379	0.263186	0.229994	0.190652	0.188799	0.168979	0.19278	0.21416	0.20672	0.156684	0.158755	0.166578	0.140247	0.101376	0.00924005	-0.0017213	-0.0633369	-0.0308904	-0.0527495	-0.0394835	0.018708	0.0393732	0.018491	0.0214142	0.0540267	0.0879792	0.0857059	0.040882	0.0266214	-0.0773411	-0.0636484	-0.0522915	-0.109537	-0.102837	-0.132139	-0.121232	-0.10113	-0.208865	-0.185771	-0.224677	-0.232823	-0.257298	-0.30249	-0.270859	-0.36291	-0.344199	-0.266529
0.256831	0.266838	0.271057	0.251518	0.216718	0.275339	0.237566	0.196588	0.196726	0.138945	0.197	0.186284	0.176847	0.190433	0.165731	0.099661	0.0668381	0.00519573	-0.0109944	-0.0555298	-0.0741168	-0.0498077	-0.0587012	-0.00371008	-0.00104013	0.0696457	0.0744798	0.0171203	0.0704063	0.0771336	0.0101944	-0.0177731	-0.0114615	-0.0438797	-0.070585	-0.0756164	-0.0807199	-0.0681428	-0.104426	-0.137046	-0.191262	-0.177206	-0.158689	-0.242888	-0.243459	-0.322304	-0.362528	-0.333541	-0.332781	-0.307304
0.276608	0.296011	0.279609	0.27056	0.254702	0.218106	0.213523	0.221346	0.207324	0.221484	0.191901	0.18201	0.165746	0.16521	0.161196	0.151847	0.100955	0.0323199	0.00415727	-0.0268744	-0.0153533	-0.00569854	0.0230893	-0.00755681	0.0393434	0.0579997	0.119228	0.0543362	0.0142661	-0.0118848	-0.0497532	-0.0749127	-0.0279087	-0.0156045	-0.0613281	-0.140915	-0.086574	-0.075295	-0.0858345	-0.11363	-0.228945	-0.266947	-0.199517	-0.218483	-0.244302	-0.289157	-0.322034	-0.286688	-0.329264	-0.306628
0.253397	0.27614	0.296865	0.286828	0.245651	0.224381	0.214295	0.214806	0.18206	0.257395	0.218618	0.216855	0.225034	0.171556	0.151513	0.144454	0.0831554	0.0523051	0.0232268	-0.00919994	0.0220459	0.0294479	0.0764749	0.0118501	0.0516009	0.0491396	0.0586909	0.0462765	0.0109819	0.00836731	-0.0879881	-0.0998337	-0.091581	-0.0722617	-0.0917083	-0.153153	-0.143074	-0.108478	-0.120256	-0.239003	-0.227905	-0.22643	-0.160913	-0.222836	-0.238861	-0.29427	-0.281199	-0.360351	-0.373212	-0.300855
0.226903	0.217306	0.271821	0.28918	0.251442	0.256173	0.225313	0.216443	0.188001	0.224128	0.184768	0.201124	0.187465	0.190518	0.0995588	0.0849718	0.0570412	0.0228725	0.0336053	0.0277749	0.0560628	0.0363711	0.0190065	0.0715907	0.0224481	0.0846559	0.0553018	0.0411375	0.0102906	-0.035131	-0.0850765	-0.0923482	-0.128562	-0.137114	-0.195564	-0.201318	-0.160856	-0.18141	-0.1863	-0.228729	-0.21676	-0.206524	-0.19448	-0.218541	-0.220577	-0.303967	-0.267478	-0.305348	-0.267267	-0.25164
0.242456	0.23459	0.251443	0.264758	0.237941	0.247201	0.246194	0.189236	0.16668	0.164311	0.158825	0.146071	0.186	0.170075	0.100212	0.0896193	0.068559	0.0242677	0.054567	0.069817	0.0600323	0.0688691	0.0252231	0.00616824	0.0316528	0.0325655	-0.00342878	0.00562774	0.00258442	-0.0697136	-0.116284	-0.0471249	-0.0600271	-0.178359	-0.227051	-0.209536	-0.152018	-0.145104	-0.171571	-0.192065	-0.236994	-0.206778	-0.182754	-0.224799	-0.27638	-0.347027	-0.312105	-0.277514	-0.212473	-0.249643
0.246397	0.24651	0.239878	0.220746	0.253753	0.228725	0.183959	0.166168	0.157183	0.123943	0.167361	0.168688	0.187976	0.140314	0.146674	0.108669	0.088406	0.0486312	0.0204764	0.0434979	0.0755265	0.0831065	0.0586323	0.0576355	0.019534	0.0595177	0.0147874	-0.0303123	-0.00156252	-0.0648469	-0.0879573	-0.0485037	-0.112635	-0.121746	-0.198855	-0.21176	-0.133326	-0.130257	-0.161969	-0.283896	-0.184082	-0.156172	-0.0853447	-0.214653	-0.281822	-0.350785	-0.305093	-0.275263	-0.205322	-0.237578
0.272185	0.281405	0.226934	0.226004	0.22621	0.200646	0.18657	0.142993	0.175978	0.138337	0.173506	0.18897	0.171843	0.112238	0.147907	0.106468	0.0917871	0.0383128	0.0541418	0.0776428	0.0609877	0.0752613	0.0550454	0.0767703	0.0829856	0.0708377	0.0741012	-0.00295311	-0.0425545	-0.0226495	-0.078551	-0.131427	-0.108477	-0.122228	-0.176643	-0.209766	-0.233381	-0.233273	-0.252328	-0.240865	-0.22256	-0.180961	-0.157057	-0.217778	-0.250578	-0.254515	-0.245416	-0.24941	-0.217712	-0.250984
0.267414	0.280453	0.240608	0.230008	0.243495	0.20841	0.176382	0.132068	0.154009	0.157356	0.145953	0.124433	0.0922716	0.090501	0.172551	0.108472	0.0760761	0.0822267	0.0555122	0.0522176	0.00715802	0.0393391	0.0714238	0.064355	0.0858683	0.102823	0.0659844	0.0179581	0.0120773	-0.0149425	-0.0910788	-0.131338	-0.131654	-0.154126	-0.17157	-0.138258	-0.182532	-0.248161	-0.249877	-0.264678	-0.242168	-0.217943	-0.15981	-0.204813	-0.241985	-0.227798	-0.188331	-0.194213	-0.153871	-0.227384
0.254683	0.238211	0.23424	0.227183	0.245823	0.192542	0.144916	0.104898	0.13381	0.0938694	0.113413	0.110675	0.0836127	0.10176	0.094742	0.117694	0.108756	0.0546632	0.0346144	0.0631662	0.0233399	0.0426489	0.0755215	0.0303565	0.0766359	0.120022	0.0757919	0.0502838	-0.0222681	0.015519	-0.0855807	-0.145609	-0.147963	-0.133554	-0.122099	-0.179798	-0.130859	-0.171422	-0.21231	-0.297007	-0.289065	-0.233426	-0.207931	-0.201639	-0.217748	-0.201796	-0.142773	-0.171106	-0.166378	-0.20162
0.155249	0.216195	0.214844	0.225714	0.211747	0.197773	0.148086	0.09873	0.126708	0.170445	0.12257	0.0602411	0.0980719	0.0484813	0.102813	0.102794	0.113894	0.159691	0.107764	0.0748995	0.0506772	0.059442	0.108917	0.105044	0.0718871	0.115503	0.0931337	0.130732	0.0187734	-0.0121367	-0.0311564	-0.0647429	-0.0900345	-0.146773	-0.124647	-0.10828	-0.101373	-0.159363	-0.186475	-0.278885	-0.292721	-0.30181	-0.307652	-0.250904	-0.211373	-0.185395	-0.154518	-0.108784	-0.137998	-0.173392
0.175164	0.182726	0.191064	0.235444	0.211185	0.208793	0.213939	0.189218	0.149939	0.142433	0.0786409	0.0622552	0.0669032	0.0670452	0.0994344	0.097887	0.127571	0.126565	0.106858	0.0704703	0.059677	0.11774	0.133628	0.117155	0.0932943	0.110504	0.0807831	0.0804858	0.0573008	0.00974136	-0.0499678	-0.0517318	-0.0487042	-0.102491	-0.115765	-0.114465	-0.120721	-0.205652	-0.221143	-0.312085	-0.255798	-0.335307	-0.297439	-0.239655	-0.19619	-0.258574	-0.193428	-0.14925	-0.197393	-0.187868
0.198221	0.200309	0.237738	0.254493	0.257838	0.250465	0.223613	0.195226	0.154369	0.157031	0.138096	0.0907336	0.0627879	0.0841864	0.108931	0.136314	0.14356	0.121022	0.10391	0.0525382	0.100091	0.123097	0.128382	0.151795	0.124224	0.102824	0.03187	0.0511559	0.0314163	-0.0271332	-0.138467	-0.0729351	-0.0870023	-0.0768634	-0.100743	-0.120462	-0.185231	-0.216365	-0.280513	-0.358461	-0.304122	-0.290543	-0.325216	-0.235672	-0.263483	-0.205709	-0.192921	-0.1839	-0.1698	-0.203318
0.198259	0.229614	0.266559	0.260032	0.273015	0.236677	0.220032	0.212863	0.196027	0.170545	0.125255	0.103149	0.0932209	0.0760943	0.0949364	0.179674	0.165586	0.163487	0.10324	0.138453	0.0973543	0.099167	0.102953	0.129049	0.0568823	0.0898344	0.0255188	0.0298325	-0.0108209	-0.0773803	-0.0877329	-0.0602961	-0.0457395	-0.0771487	-0.031559	-0.131622	-0.221692	-0.273672	-0.30396	-0.310813	-0.276205	-0.286834	-0.329721	-0.245404	-0.259007	-0.171681	-0.234138	-0.235408	-0.222073	-0.279559
0.209915	0.216163	0.261829	0.216236	0.24008	0.264037	0.26628	0.234358	0.206924	0.127895	0.168865	0.11609	0.0598448	0.0885706	0.143681	0.18072	0.169653	0.195839	0.115872	0.123506	0.0994979	0.117458	0.0746676	0.0878138	0.117019	0.10751	0.0641871	0.0361927	-0.0391175	-0.0390552	-0.0435603	-0.0831909	-0.0629123	-0.0774365	-0.0820249	-0.20702	-0.239953	-0.280855	-0.294531	-0.292802	-0.237427	-0.336403	-0.287298	-0.262229	-0.227776	-0.189553	-0.251609	-0.285582	-0.21806	-0.247779
0.189178	0.226316	0.211715	0.228394	0.234903	0.252253	0.278791	0.263332	0.231064	0.218524	0.196634	0.108181	0.106793	0.125888	0.0987599	0.11321	0.182606	0.172527	0.12324	0.0912773	0.0656605	0.12126	0.0888356	0.0495192	0.130454	0.147708	0.0928401	0.0817254	0.0262266	0.0310031	0.0212156	0.00264501	-0.0191036	-0.0928309	-0.145685	-0.189266	-0.271451	-0.164049	-0.249873	-0.247353	-0.272833	-0.269397	-0.243095	-0.345765	-0.296938	-0.254493	-0.241164	-0.301791	-0.391462	-0.351332
0.236856	0.262115	0.238924	0.272183	0.239933	0.228353	0.231981	0.291995	0.246736	0.220964	0.207275	0.178499	0.112741	0.105325	0.0629052	0.106818	0.1178	0.167048	0.0954695	0.0345468	0.091102	0.0875032	0.068302	0.101875	0.165781	0.11261	0.100821	0.0951968	0.0530731	0.000848974	-0.0245266	-0.0153423	-0.095682	-0.143098	-0.155936	-0.179453	-0.196644	-0.193483	-0.224558	-0.236673	-0.264599	-0.283929	-0.292871	-0.276547	-0.294332	-0.241784	-0.226389	-0.274101	-0.33281	-0.308608
0.245173	0.276228	0.269799	0.244929	0.257777	0.241572	0.230696	0.258177	0.243191	0.213775	0.19468	0.176555	0.123004	0.0750126	0.083303	0.115703	0.135926	0.137404	0.103019	0.0937244	0.100668	0.0744777	0.0800565	0.141098	0.160479	0.133251	0.064773	0.0388057	0.0410942	0.039806	0.000760542	-0.0346487	-0.101717	-0.0868871	-0.169369	-0.174458	-0.123514	-0.192027	-0.179569	-0.192792	-0.209894	-0.286785	-0.296245	-0.276227	-0.249684	-0.228462	-0.177291	-0.268459	-0.222269	-0.228331
0.299115	0.277207	0.291988	0.280518	0.267357	0.235541	0.250961	0.254465	0.237256	0.223354	0.158655	0.15622	0.149745	0.112081	0.125357	0.15398	0.181279	0.13748	0.150088	0.105354	0.1077	0.0682067	0.0852494	0.119104	0.134687	0.162403	0.141624	0.113859	0.0914942	-0.00355523	0.0142038	-0.0117899	-0.0317208	-0.0912183	-0.147438	-0.0850995	-0.114525	-0.138544	-0.233365	-0.207793	-0.266169	-0.35547	-0.335719	-0.259487	-0.237233	-0.201763	-0.252934	-0.205782	-0.211432	-0.167407
0.316147	0.299154	0.267185	0.258746	0.221157	0.276936	0.260903	0.25449	0.258835	0.256651	0.212761	0.198518	0.169568	0.172527	0.167765	0.196589	0.176021	0.1717	0.129565	0.127547	0.1046	0.135163	0.164635	0.168301	0.146208	0.136588	0.178286	0.181459	0.119844	0.0426201	0.0562963	0.00443546	0.0219945	-0.00953517	-0.0109848	-0.0660824	-0.0374454	-0.107496	-0.16342	-0.169046	-0.213471	-0.262516	-0.24339	-0.214066	-0.255889	-0.21237	-0.269166	-0.264425	-0.222745	-0.216959
0.275873	0.226502	0.226025	0.236821	0.211357	0.279169	0.248942	0.287572	0.305672	0.265619	0.257457	0.214415	0.195377	0.265672	0.21821	0.182582	0.157486	0.145705	0.145592	0.189351	0.158349	0.157309	0.202052	0.196792	0.196523	0.179725	0.136791	0.129276	0.165945	0.0927296	0.0715228	0.0515294	0.026864	0.0337865	0.0585119	0.0375339	-0.0324602	-0.0569772	-0.0614417	-0.111245	-0.206233	-0.206172	-0.239435	-0.235259	-0.248252	-0.330185	-0.308024	-0.293266	-0.280536	-0.239144
0.268701	0.236813	0.233548	0.211562	0.217544	0.271081	0.253675	0.296678	0.301107	0.291435	0.279323	0.282867	0.215892	0.275295	0.245519	0.246279	0.203651	0.188479	0.193136	0.227903	0.212475	0.21237	0.215274	0.250948	0.212564	0.19452	0.116254	0.0887461	0.0817717	0.109457	0.120964	0.11375	0.135377	0.10833	0.0769908	0.0239867	0.0169319	-0.0216708	-0.0529765	-0.107046	-0.197352	-0.20249	-0.154848	-0.198593	-0.265503	-0.331929	-0.311868	-0.298208	-0.302721	-0.210204
0.233421	0.267341	0.242689	0.209594	0.240878	0.284923	0.328373	0.319885	0.283122	0.241133	0.242581	0.310591	0.259959	0.318807	0.300729	0.281875	0.26105	0.217942	0.251437	0.18815	0.233865	0.27624	0.234291	0.192677	0.216714	0.269444	0.165635	0.0693659	0.0823919	0.117609	0.192922	0.159547	0.205868	0.186055	0.128229	0.0417477	0.00688632	-0.0503289	-0.062008	-0.0837673	-0.158783	-0.128257	-0.169316	-0.194812	-0.287096	-0.328798	-0.358255	-0.279927	-0.224819	-0.251885
0.266413	0.321867	0.310965	0.283436	0.327191	0.362444	0.374206	0.335878	0.32288	0.292347	0.290067	0.265613	0.281799	0.334698	0.336376	0.346077	0.316944	0.277011	0.22378	0.179428	0.189381	0.235881	0.236615	0.210898	0.243795	0.271129	0.226935	0.129382	0.131369	0.105424	0.161645	0.230882	0.246138	0.218657	0.163656	0.124947	0.0495742	-0.0266123	-0.0675247	-0.113664	-0.136635	-0.109039	-0.147041	-0.240658	-0.276853	-0.350463	-0.341794	-0.2631	-0.236101	-0.245304
0.320467	0.396706	0.39143	0.387208	0.350805	0.349583	0.391334	0.369326	0.358035	0.315271	0.26984	0.28437	0.279864	0.339536	0.396165	0.413648	0.421111	0.305334	0.240826	0.165428	0.151414	0.243944	0.233167	0.269138	0.296846	0.290494	0.226917	0.169744	0.117082	0.151067	0.220707	0.179733	0.203465	0.20123	0.160026	0.12299	0.0788165	0.0771325	-0.0630421	-0.100499	-0.040198	-0.115858	-0.193584	-0.227656	-0.289917	-0.312389	-0.269084	-0.222897	-0.282517	-0.259216
0.355561	0.381696	0.458494	0.436916	0.396366	0.33604	0.374308	0.363662	0.384167	0.340789	0.32714	0.337701	0.351654	0.440252	0.44892	0.440749	0.397346	0.308091	0.224425	0.185412	0.167036	0.256675	0.248692	0.240069	0.308845	0.281036	0.237562	0.245645	0.192947	0.170255	0.247661	0.171753	0.154774	0.134444	0.168929	0.155085	0.0717026	0.0606739	-0.0409477	-0.0872548	-0.0558174	-0.0866164	-0.201132	-0.235307	-0.275585	-0.244512	-0.18295	-0.21664	-0.238759	-0.238385
0.384823	0.410382	0.451933	0.438029	0.386177	0.375526	0.382527	0.373437	0.337749	0.345433	0.347614	0.372745	0.376317	0.40196	0.395603	0.423089	0.363871	0.354736	0.326157	0.252542	0.201299	0.19963	0.296538	0.258835	0.285135	0.277403	0.265282	0.240134	0.222478	0.240374	0.208975	0.183051	0.115236	0.106509	0.180806	0.133131	0.0615674	0.0761824	-0.0414577	-0.0898445	-0.103336	-0.12655	-0.216968	-0.239697	-0.220865	-0.190391	-0.19784	-0.206559	-0.200363	-0.230133
0.374043	0.387217	0.376244	0.376833	0.38241	0.384988	0.395259	0.374328	0.367703	0.36459	0.358804	0.331755	0.320851	0.391969	0.440505	0.353381	0.310036	0.356842	0.297135	0.184751	0.145044	0.186682	0.284839	0.265045	0.280491	0.218563	0.214698	0.175338	0.250089	0.164376	0.227162	0.193602	0.107874	0.093685	0.143175	0.187651	0.0945241	0.00899037	-0.065259	-0.089095	-0.148858	-0.189117	-0.216789	-0.180782	-0.129704	-0.186879	-0.170334	-0.136121	-0.1713	-0.153203
0.35778	0.375547	0.405251	0.381401	0.389593	0.397549	0.373306	0.386206	0.334283	0.347601	0.323059	0.301457	0.335573	0.36414	0.365272	0.336839	0.330015	0.323848	0.275261	0.211625	0.198749	0.217697	0.226249	0.236758	0.234506	0.222797	0.215244	0.209132	0.198194	0.220119	0.184151	0.207743	0.182532	0.110314	0.149221	0.194298	0.115481	0.0938422	-0.076062	-0.128249	-0.154698	-0.105997	-0.192241	-0.157658	-0.111717	-0.167579	-0.180117	-0.165668	-0.188972	-0.141431
0.308525	0.391822	0.409542	0.356236	0.395952	0.400424	0.367238	0.367105	0.36267	0.318391	0.315129	0.312284	0.327497	0.312742	0.335852	0.341644	0.260073	0.291559	0.240711	0.245433	0.175855	0.184841	0.272274	0.223058	0.238028	0.204292	0.224241	0.189257	0.232117	0.194083	0.203025	0.221441	0.237649	0.182167	0.138765	0.14723	0.118379	0.0644582	-0.000443021	-0.12197	-0.123594	-0.0829238	-0.165068	-0.148357	-0.127011	-0.173296	-0.191611	-0.120688	-0.184738	-0.151786
0.302521	0.390972	0.429449	0.386839	0.393915	0.395098	0.394171	0.381516	0.370303	0.374911	0.304813	0.27441	0.295886	0.263801	0.245788	0.279229	0.272885	0.233679	0.191193	0.176894	0.230944	0.219259	0.233777	0.223031	0.204502	0.174941	0.131516	0.163626	0.164274	0.245616	0.242425	0.263435	0.295636	0.246364	0.188989	0.145106	0.119167	0.020112	-0.00783868	-0.108403	-0.111918	-0.0320524	-0.106196	-0.0989188	-0.14883	-0.183695	-0.161161	-0.156653	-0.150113	-0.160565
0.320299	0.349001	0.433187	0.395781	0.389367	0.350782	0.36401	0.34557	0.354269	0.35962	0.330511	0.248672	0.265551	0.280624	0.265242	0.243418	0.276524	0.258078	0.248615	0.248676	0.260152	0.221448	0.212367	0.22998	0.226051	0.189904	0.210584	0.177822	0.164479	0.164512	0.262398	0.293009	0.326918	0.272955	0.182762	0.0857308	0.0464705	-0.0139904	-0.0470548	-0.0505205	-0.126092	-0.0999163	-0.114538	-0.0732563	-0.134895	-0.146423	-0.069419	-0.12703	-0.104152	-0.0810485
0.312854	0.336388	0.351483	0.363201	0.336709	0.316252	0.324006	0.334502	0.335246	0.32692	0.247266	0.253158	0.283076	0.315004	0.292497	0.244709	0.30004	0.297604	0.267041	0.277501	0.282476	0.284657	0.238793	0.249975	0.267128	0.200031	0.207579	0.205037	0.198717	0.212413	0.241528	0.270995	0.280483	0.239081	0.192285	0.0975002	0.0147031	0.00997624	-0.00654047	-0.05276	-0.111023	-0.0883121	-0.15046	-0.0682794	-0.0694231	-0.0979179	-0.0914305	-0.0859065	-0.12673	-0.133827
0.293173	0.329045	0.277256	0.321372	0.322929	0.303711	0.314332	0.325876	0.34118	0.26255	0.264325	0.223083	0.240068	0.283348	0.285684	0.281352	0.28429	0.309291	0.302839	0.289199	0.299649	0.272801	0.222968	0.242268	0.258874	0.278107	0.211858	0.240775	0.204317	0.192641	0.250088	0.288686	0.227257	0.181252	0.20481	0.0939119	0.0843319	0.0473175	-0.0118161	-0.0669653	-0.0667871	-0.13169	-0.16554	-0.162722	-0.11654	-0.0900421	-0.103434	-0.0538191	-0.119087	-0.106348
0.275744	0.324444	0.293459	0.294551	0.310688	0.317318	0.352048	0.328151	0.333794	0.260844	0.242208	0.191403	0.191046	0.284641	0.281346	0.292813	0.258457	0.310507	0.312476	0.302141	0.31381	0.299797	0.276243	0.287261	0.32354	0.285446	0.230587	0.231785	0.243134	0.229711	0.250462	0.275531	0.196583	0.194416	0.142229	0.105642	0.0955571	0.0345387	-0.0181826	-0.0529201	-0.0821018	-0.151615	-0.193117	-0.135507	-0.148298	-0.107375	-0.0762769	-0.0594997	-0.0378163	-0.0340213
0.315085	0.319513	0.325813	0.308095	0.346654	0.334497	0.377895	0.371035	0.312984	0.286763	0.252177	0.216035	0.238985	0.268341	0.315733	0.327442	0.338845	0.325376	0.334838	0.318532	0.312659	0.28718	0.262921	0.272992	0.287057	0.296288	0.254114	0.25215	0.273188	0.226318	0.226804	0.248902	0.223126	0.203907	0.120395	0.106849	0.115948	0.0632333	0.0129714	-0.0501113	-0.123244	-0.140825	-0.124979	-0.158172	-0.059472	-0.0436576	-0.0702773	-0.0334686	-0.0955071	-0.016399
0.31782	0.308975	0.301909	0.366283	0.371453	0.377952	0.393474	0.352012	0.270389	0.319151	0.26424	0.280033	0.221079	0.279748	0.297248	0.293828	0.286963	0.306943	0.331437	0.343827	0.291668	0.297177	0.278653	0.280081	0.315632	0.284814	0.267456	0.197465	0.155618	0.185878	0.157257	0.222434	0.248488	0.153544	0.11905	0.0904615	0.0666379	0.0553877	0.00926068	-0.0955284	-0.131716	-0.13668	-0.0473378	-0.0934277	-0.0763185	-0.0426185	-0.0689565	-0.0627909	-0.0213083	0.00843965
0.309199	0.295213	0.294778	0.327775	0.376583	0.395778	0.353132	0.327327	0.337046	0.346017	0.302004	0.267403	0.2607	0.28304	0.285786	0.307767	0.33658	0.328837	0.297401	0.318867	0.261223	0.25496	0.252025	0.282412	0.234849	0.252803	0.273998	0.199922	0.147659	0.181019	0.177608	0.176955	0.174515	0.121184	0.0982246	0.062914	0.0772303	0.028887	0.020971	-0.0665918	-0.109347	-0.0181537	0.0106253	-0.0477866	-0.10325	-0.019369	-0.0378868	-0.019144	0.00418407	0.0341883
0.325215	0.321596	0.31625	0.307716	0.337101	0.327291	0.322071	0.3344	0.305779	0.270328	0.277111	0.31286	0.244803	0.24379	0.225975	0.28058	0.307699	0.306107	0.315742	0.309698	0.292077	0.260397	0.25259	0.279036	0.294864	0.258839	0.231242	0.172122	0.145995	0.188794	0.154062	0.157525	0.117665	0.125324	0.0999669	0.0984852	0.0846069	0.0434837	-0.0154854	-0.00900945	-0.0685836	-0.0109914	0.0721397	0.0619224	0.0536765	0.0223675	-0.0561542	0.0294799	0.0689281	0.00405692
0.340643	0.307591	0.30314	0.323668	0.331526	0.335422	0.319881	0.333909	0.314987	0.281023	0.340536	0.335719	0.299996	0.254867	0.295067	0.29101	0.316663	0.265206	0.288371	0.305178	0.332388	0.231171	0.22403	0.23229	0.253165	0.230127	0.239487	0.212994	0.224686	0.174932	0.148529	0.116249	0.0914498	0.0720459	0.092067	0.0498519	0.0580832	-0.0220489	-0.0215966	-0.00449036	-0.0189366	-0.0293185	0.0322807	0.0346682	0.0362757	-0.0714893	-0.0809655	-0.0376611	-0.0162164	0.085378
0.387977	0.367327	0.350221	0.364069	0.328641	0.311994	0.356743	0.305383	0.319215	0.27795	0.313223	0.322149	0.283342	0.243279	0.264569	0.244301	0.271864	0.284451	0.271047	0.327296	0.339814	0.263199	0.226847	0.201422	0.227701	0.194482	0.190977	0.195584	0.215161	0.163417	0.159262	0.134646	0.102008	0.0400305	0.128014	0.0134272	0.0367053	-0.0107304	-0.0548429	-0.0294379	0.0390736	-0.00400715	0.0162319	0.00623275	-0.0191772	-0.00699864	0.0310954	0.0300833	0.0966806	0.114117
0.420352	0.361757	0.344603	0.332192	0.322025	0.33749	0.328527	0.327565	0.292831	0.310392	0.345994	0.279279	0.296264	0.229261	0.190243	0.213703	0.246468	0.252878	0.288861	0.270547	0.259731	0.27453	0.221717	0.203558	0.176084	0.197827	0.167274	0.20347	0.18711	0.197846	0.131286	0.118978	0.076832	0.0484093	0.0607193	0.0229094	0.020622	-0.0535985	0.0217108	0.00433175	0.0321885	0.0451983	-0.00619274	-0.059532	-0.0304302	-0.0262072	0.0654853	0.0662411	0.0623221	0.104929
0.389438	0.387323	0.348639	0.349977	0.364334	0.387562	0.342572	0.270226	0.273438	0.294436	0.30452	0.253788	0.256346	0.247854	0.22358	0.159874	0.19497	0.238946	0.297775	0.31726	0.241666	0.237789	0.223157	0.211458	0.222095	0.201151	0.228033	0.20578	0.245015	0.235489	0.202297	0.147105	0.122036	0.0470828	0.0565919	0.0446945	0.0613332	0.0268928	0.0416257	0.0464579	0.0554344	0.0215194	-0.0117359	0.0238146	0.0331764	0.0116664	0.000153279	0.112163	0.0722112	0.154541
0.35756	0.373511	0.349957	0.365396	0.408415	0.376909	0.364047	0.314786	0.260693	0.286048	0.29469	0.251193	0.25016	0.270776	0.22147	0.196135	0.189488	0.273933	0.290487	0.339833	0.270777	0.245833	0.271582	0.222395	0.23209	0.211803	0.20276	0.222938	0.219691	0.237422	0.199209	0.17752	0.192592	0.0669813	-0.0107698	0.0312719	0.0293783	0.0585548	0.0967194	0.0554469	0.0312337	0.0113365	-0.0819518	-0.0188176	0.060183	0.0157118	0.0605804	0.118792	0.109515	0.199297
0.397853	0.337934	0.326082	0.357562	0.376799	0.405661	0.323327	0.29011	0.232049	0.24525	0.198092	0.252524	0.258725	0.2333	0.234988	0.204466	0.221024	0.237283	0.201864	0.253817	0.266749	0.284181	0.235672	0.218875	0.237007	0.209455	0.185121	0.203375	0.229757	0.231632	0.260372	0.252636	0.219446	0.157254	0.100246	0.0825451	0.0484605	0.0495453	0.108369	0.0689134	0.0740511	0.0164171	-0.0204723	-0.0100059	0.0711921	0.0389784	0.0789899	0.0914458	0.0953718	0.0881184
0.422181	0.404747	0.373479	0.349432	0.38587	0.383717	0.333192	0.222147	0.261627	0.259561	0.257674	0.238248	0.263658	0.228836	0.209321	0.209252	0.222038	0.232616	0.196954	0.224846	0.327797	0.311757	0.258756	0.253571	0.228803	0.226284	0.220963	0.229988	0.185933	0.245046	0.246214	0.24334	0.262478	0.23812	0.17784	0.135435	0.123578	0.1038	0.144669	0.0927093	0.115626	0.0483693	0.0329935	-0.0169774	0.0214102	0.0258527	0.0549584	0.0748925	0.111073	0.0974666
0.418346	0.417932	0.395772	0.34442	0.320773	0.359064	0.314056	0.281771	0.308454	0.308068	0.247516	0.251599	0.224816	0.192764	0.176234	0.218174	0.212228	0.234148	0.239784	0.196971	0.279715	0.281839	0.234635	0.213889	0.251641	0.234058	0.183206	0.198461	0.240515	0.242151	0.250396	0.229752	0.261169	0.245447	0.147801	0.106659	0.0864824	0.179132	0.157036	0.110408	0.10733	0.116684	0.034797	0.0519256	0.0410626	0.0251843	-0.00310364	0.0233605	0.0521709	0.0282494
0.413408	0.411289	0.411913	0.348119	0.31242	0.323574	0.306074	0.315412	0.285773	0.261952	0.2585	0.234973	0.228302	0.248838	0.237711	0.255176	0.295073	0.25356	0.218366	0.240585	0.327625	0.275728	0.28716	0.249751	0.222942	0.19349	0.196003	0.18225	0.207271	0.198088	0.200204	0.240328	0.282287	0.232694	0.187388	0.108238	0.10716	0.109448	0.0262131	0.0612172	0.0799951	0.122672	0.13585	0.066165	0.0281512	0.0502875	0.0542874	0.0774059	0.0362235	-0.00902935
0.43405	0.425926	0.413501	0.397629	0.294114	0.265866	0.276533	0.287961	0.239551	0.232045	0.187808	0.181077	0.197603	0.221284	0.30253	0.313685	0.288689	0.256729	0.237483	0.275537	0.305754	0.302419	0.302986	0.247338	0.207459	0.216896	0.142102	0.224245	0.242453	0.213206	0.204924	0.224516	0.260616	0.261656	0.186524	0.136219	0.0812706	0.113074	0.0615519	0.029526	0.0425811	0.0460763	0.10128	0.106964	0.074609	0.0700133	0.0237532	0.0860403	0.0182779	0.024933
0.475016	0.416727	0.380532	0.314073	0.311549	0.242156	0.276536	0.289172	0.257415	0.262489	0.215061	0.241362	0.262266	0.25756	0.251203	0.281085	0.284787	0.258581	0.265485	0.258222	0.312889	0.27171	0.279771	0.194629	0.187004	0.212998	0.19256	0.195226	0.22666	0.218687	0.214066	0.224736	0.26088	0.200201	0.151001	0.166833	0.163126	0.187852	0.155986	0.0499883	0.0615203	0.0323242	0.0918921	0.0835953	0.045241	0.040838	0.0586613	0.0962902	0.0598905	0.0759952
0.485219	0.43626	0.353272	0.308283	0.307397	0.275234	0.288613	0.323259	0.290793	0.303684	0.280022	0.200321	0.249867	0.257439	0.282545	0.301211	0.331764	0.277348	0.285902	0.314478	0.280744	0.277241	0.213179	0.183771	0.180488	0.22839	0.222106	0.195671	0.210735	0.249109	0.225042	0.243655	0.255949	0.165099	0.196585	0.189204	0.198957	0.217287	0.129079	0.0983825	0.0906516	0.0961591	0.0928113	0.103927	0.115138	0.0892723	0.0904478	0.0774105	0.109913	0.119077
0.443242	0.37279	0.353944	0.348524	0.329423	0.351507	0.348484	0.331858	0.341304	0.325692	0.31292	0.266286	0.305975	0.262869	0.268271	0.305307	0.304231	0.244039	0.242309	0.282796	0.266438	0.238996	0.203635	0.229018	0.215981	0.187418	0.225229	0.198177	0.209235	0.193538	0.25018	0.248185	0.27568	0.233496	0.234142	0.201626	0.206433	0.247209	0.186194	0.0966336	0.0848381	0.072326	0.0378789	0.0570412	0.0560991	0.11768	0.144199	0.0682799	0.110049	0.163167
0.442522	0.377705	0.39328	0.365079	0.344866	0.375179	0.367039	0.347772	0.34007	0.321846	0.31767	0.290472	0.282208	0.2514	0.260451	0.306756	0.294967	0.278783	0.231186	0.207934	0.239138	0.165335	0.208978	0.179739	0.228725	0.253608	0.264299	0.238996	0.184912	0.232084	0.271316	0.295126	0.262706	0.332746	0.279194	0.223733	0.229089	0.199223	0.207961	0.169557	0.125227	0.0139412	0.00993433	-0.011514	-0.00512379	0.0378116	0.189165	0.134649	0.128332	0.166864
0.43581	0.441948	0.411465	0.401855	0.34218	0.388631	0.377852	0.365577	0.307771	0.320627	0.31447	0.304058	0.234106	0.181426	0.331047	0.278805	0.273831	0.232525	0.214616	0.185746	0.150614	0.189717	0.127664	0.123648	0.194668	0.243321	0.223799	0.218417	0.255976	0.260925	0.234768	0.28191	0.314411	0.352207	0.329624	0.268219	0.259702	0.265685	0.215058	0.17708	0.179801	0.0991095	0.0607268	0.0371073	0.0542268	0.0447002	0.0757142	0.0894477	0.122151	0.138937
0.433919	0.474803	0.448081	0.442479	0.40023	0.402899	0.380039	0.363621	0.343083	0.308466	0.315433	0.275955	0.221919	0.232446	0.26217	0.255431	0.216786	0.285625	0.220241	0.166632	0.107571	0.137445	0.105324	0.116537	0.156502	0.174353	0.213425	0.173695	0.163902	0.238981	0.284792	0.291572	0.312136	0.353418	0.311267	0.318882	0.277267	0.297594	0.243951	0.216028	0.170869	0.120112	0.104931	0.079447	0.0734206	0.0540312	0.094521	0.0737248	0.131909	0.157062
0.490167	0.51478	0.512132	0.461664	0.419471	0.399382	0.365254	0.342685	0.336424	0.299201	0.281022	0.285323	0.208797	0.20913	0.218278	0.230567	0.234592	0.229754	0.161859	0.136466	0.126201	0.099449	0.111833	0.11798	0.113125	0.16381	0.179301	0.169903	0.161239	0.199309	0.247476	0.248094	0.298019	0.359737	0.349649	0.366178	0.257444	0.238609	0.222006	0.223624	0.167359	0.17534	0.149944	0.187486	0.0851925	0.0845618	0.0921237	0.141127	0.103463	0.126129
0.50346	0.487992	0.505765	0.454826	0.423662	0.414068	0.417671	0.356286	0.330741	0.305342	0.27817	0.247868	0.211406	0.200521	0.212784	0.232418	0.232316	0.230405	0.121076	0.174038	0.128418	0.145329	0.119722	0.136925	0.157228	0.16995	0.226358	0.203048	0.226624	0.191982	0.23179	0.270752	0.263111	0.302344	0.297703	0.271221	0.312714	0.345429	0.273745	0.172595	0.136978	0.179351	0.169556	0.131918	0.0825898	0.014593	0.02975	0.111502	0.110006	0.101287
0.515535	0.519889	0.446531	0.45105	0.426896	0.419235	0.375527	0.386261	0.401904	0.327512	0.263198	0.219174	0.165872	0.20858	0.243905	0.265176	0.249276	0.257448	0.223969	0.159827	0.123493	0.0997464	0.175115	0.227285	0.23607	0.218642	0.183747	0.173383	0.211151	0.257871	0.241596	0.258045	0.260755	0.250682	0.272991	0.265311	0.330179	0.362075	0.269777	0.240817	0.156416	0.195975	0.141752	0.0916633	0.0326407	0.0478811	0.0895713	0.049566	0.129957	0.123859
0.474296	0.488436	0.453113	0.400629	0.417893	0.394825	0.390583	0.374034	0.429075	0.375471	0.281995	0.20448	0.17386	0.170335	0.204994	0.234642	0.223449	0.224771	0.202991	0.155586	0.15483	0.140259	0.203706	0.226205	0.24929	0.205619	0.197175	0.207751	0.221938	0.264181	0.228633	0.273825	0.249262	0.299289	0.292021	0.316101	0.331227	0.310257	0.257158	0.243465	0.15987	0.112076	0.101481	0.0947846	0.0494142	0.0660569	0.142914	0.0799313	0.1343	0.101484
0.47353	0.467454	0.409584	0.417297	0.414243	0.40657	0.396027	0.389767	0.401367	0.344065	0.294027	0.22395	0.190643	0.218387	0.266283	0.219397	0.214419	0.17649	0.186795	0.155815	0.132991	0.195663	0.222333	0.166884	0.158971	0.237095	0.167966	0.211064	0.199151	0.240068	0.225298	0.255453	0.249758	0.307899	0.315171	0.303674	0.296167	0.279931	0.237021	0.228659	0.173537	0.143722	0.110276	0.120377	0.0919558	0.107056	0.0923783	0.0820253	0.152697	0.161623
0.448621	0.403226	0.435071	0.398248	0.422512	0.416648	0.438215	0.408741	0.392599	0.406012	0.297478	0.243525	0.232381	0.238147	0.211802	0.171173	0.169726	0.161308	0.155983	0.166809	0.15194	0.17747	0.174279	0.16225	0.162409	0.243015	0.195535	0.180014	0.180882	0.227982	0.257592	0.282944	0.269142	0.284931	0.316816	0.312267	0.316423	0.279001	0.299934	0.281154	0.167185	0.133291	0.140465	0.10036	0.0221705	0.0694462	0.0675416	0.134883	0.126796	0.14341
0.461042	0.404459	0.414483	0.354362	0.376449	0.436646	0.428477	0.463009	0.425377	0.376185	0.33797	0.261856	0.250568	0.212517	0.17699	0.214525	0.184058	0.182515	0.202064	0.17688	0.184591	0.148147	0.135589	0.133542	0.158139	0.164547	0.17658	0.172147	0.213502	0.264074	0.292752	0.309299	0.273839	0.284207	0.299729	0.302997	0.331822	0.326752	0.286873	0.258086	0.209897	0.139917	0.17237	0.107057	0.080368	0.0863969	0.15106	0.141877	0.160336	0.208478
0.408607	0.415133	0.408238	0.381074	0.396035	0.38557	0.373262	0.427714	0.4043	0.371723	0.334609	0.271988	0.229127	0.254332	0.176778	0.205608	0.177721	0.166264	0.127696	0.169765	0.189573	0.199557	0.195688	0.189339	0.108918	0.15603	0.170304	0.208298	0.259373	0.257505	0.33756	0.321654	0.291019	0.258155	0.332054	0.3381	0.354736	0.308025	0.308409	0.251418	0.24477	0.165688	0.135899	0.17575	0.14831	0.141074	0.14905	0.16601	0.213565	0.179788
0.40555	0.392412	0.359198	0.369693	0.381639	0.389476	0.359237	0.360128	0.352907	0.364243	0.33473	0.228771	0.28699	0.231833	0.250819	0.209582	0.137344	0.197171	0.127392	0.141011	0.179237	0.217255	0.251923	0.235763	0.155078	0.216424	0.210574	0.209544	0.25254	0.286087	0.36082	0.347154	0.344391	0.311665	0.310008	0.329986	0.378574	0.319724	0.303706	0.283504	0.232349	0.180911	0.152918	0.200146	0.166302	0.17182	0.14343	0.190243	0.242056	0.193763
0.357195	0.399185	0.368989	0.387016	0.407745	0.371068	0.346872	0.401329	0.405403	0.355965	0.287435	0.22419	0.216875	0.203462	0.214487	0.184879	0.153238	0.198541	0.157896	0.145004	0.160677	0.18774	0.256924	0.231044	0.236272	0.248199	0.224184	0.293057	0.226904	0.268872	0.3072	0.322301	0.326326	0.304935	0.236798	0.315509	0.36564	0.358624	0.286172	0.255097	0.220786	0.208198	0.16465	0.141812	0.130217	0.183789	0.153704	0.14119	0.158429	0.270538
0.333225	0.355446	0.378027	0.371379	0.37348	0.341075	0.377407	0.358049	0.339477	0.331739	0.316311	0.264593	0.240688	0.216574	0.275797	0.268047	0.140251	0.17613	0.183426	0.144011	0.148655	0.228106	0.264166	0.270026	0.239506	0.231761	0.210803	0.217241	0.200368	0.215877	0.271119	0.318574	0.327407	0.358316	0.321343	0.344579	0.347909	0.306803	0.224862	0.257338	0.232089	0.226656	0.184083	0.153757	0.171259	0.212898	0.188756	0.226014	0.213765	0.216678
0.303904	0.317336	0.320397	0.357162	0.353164	0.326355	0.290455	0.325514	0.318437	0.319983	0.270081	0.29587	0.234053	0.240728	0.237776	0.227428	0.22113	0.148805	0.170858	0.215343	0.217461	0.254029	0.260182	0.354537	0.295372	0.212113	0.207576	0.235413	0.25302	0.301587	0.305405	0.369012	0.368649	0.356691	0.31895	0.26136	0.294682	0.229812	0.242036	0.299618	0.255359	0.274972	0.243516	0.227701	0.230078	0.238774	0.211323	0.233871	0.221706	0.27604
0.359157	0.388582	0.332727	0.320474	0.333555	0.313491	0.277448	0.271949	0.324803	0.36182	0.274527	0.264265	0.260852	0.244474	0.215429	0.17328	0.214371	0.174873	0.218281	0.212999	0.235854	0.271569	0.289429	0.339216	0.291427	0.260068	0.236472	0.233038	0.280899	0.335591	0.354066	0.35802	0.36465	0.30691	0.255576	0.262355	0.29402	0.291681	0.263654	0.332678	0.302276	0.317982	0.314751	0.342415	0.303492	0.239314	0.21159	0.251684	0.258017	0.332337
0.378457	0.410487	0.397548	0.351478	0.347743	0.303055	0.296837	0.30257	0.296139	0.271557	0.24817	0.265874	0.214396	0.173057	0.189367	0.169324	0.17519	0.192657	0.251476	0.225151	0.218858	0.30693	0.308569	0.324901	0.370304	0.371616	0.312924	0.297893	0.301558	0.2495	0.325157	0.293566	0.275469	0.308315	0.270864	0.281891	0.230073	0.230401	0.275701	0.292932	0.328003	0.305773	0.306755	0.330458	0.291554	0.292133	0.206734	0.251768	0.306567	0.332262
0.405513	0.394823	0.395099	0.349324	0.323824	0.31659	0.307377	0.297614	0.266911	0.27266	0.260559	0.239037	0.235414	0.184807	0.184904	0.180264	0.208581	0.160648	0.230323	0.247906	0.236376	0.261368	0.274333	0.289422	0.363701	0.430628	0.337231	0.331695	0.317008	0.34494	0.293161	0.314849	0.311532	0.343661	0.257213	0.246097	0.268497	0.261818	0.282573	0.308766	0.318087	0.260097	0.288338	0.32102	0.322778	0.30772	0.223699	0.288525	0.323803	0.275349
0.435113	0.422357	0.401265	0.359609	0.328391	0.30822	0.296171	0.321451	0.299274	0.254899	0.268513	0.268554	0.196149	0.228667	0.23042	0.222669	0.218925	0.191301	0.234505	0.26985	0.248155	0.281517	0.320074	0.306218	0.382002	0.420616	0.430919	0.351233	0.311262	0.306162	0.35078	0.344623	0.275177	0.267381	0.277678	0.313182	0.255339	0.255102	0.288859	0.363879	0.366656	0.324827	0.333413	0.352757	0.335601	0.263971	0.264906	0.250182	0.300499	0.295267
0.443422	0.382639	0.355926	0.332314	0.321603	0.341261	0.346277	0.319872	0.302554	0.249475	0.255302	0.246019	0.222199	0.250012	0.231453	0.255518	0.285698	0.254611	0.236914	0.26041	0.239631	0.298209	0.32496	0.329449	0.390868	0.446325	0.460994	0.398021	0.320528	0.31993	0.325415	0.330322	0.299194	0.243122	0.242073	0.284975	0.334481	0.275994	0.280448	0.325983	0.310038	0.38278	0.387011	0.355482	0.351953	0.288791	0.2923	0.260162	0.273501	0.338387
0.454684	0.40996	0.385284	0.362876	0.329448	0.346535	0.340506	0.303916	0.301709	0.299022	0.30095	0.242773	0.261989	0.217825	0.279196	0.299388	0.278824	0.285306	0.27288	0.260681	0.319772	0.296756	0.318293	0.309136	0.39623	0.421515	0.459493	0.39326	0.365046	0.350756	0.270576	0.286331	0.244995	0.173036	0.211967	0.277086	0.249691	0.312768	0.370707	0.34924	0.36189	0.392253	0.338943	0.356792	0.326001	0.25823	0.284637	0.240657	0.370554	0.348642
0.424569	0.432123	0.424206	0.434576	0.368373	0.346149	0.355586	0.364194	0.324894	0.318543	0.30752	0.269235	0.306552	0.277223	0.282439	0.303191	0.272577	0.263385	0.304828	0.283851	0.326786	0.304517	0.339723	0.353952	0.322295	0.404181	0.417357	0.406677	0.315051	0.292683	0.296564	0.271749	0.198279	0.220226	0.197274	0.255653	0.290388	0.317749	0.345291	0.417519	0.383793	0.334152	0.33766	0.352782	0.346169	0.32229	0.278231	0.292382	0.324104	0.381537
0.420029	0.368537	0.407192	0.436058	0.335761	0.404028	0.403154	0.380238	0.395002	0.340303	0.338321	0.313493	0.346209	0.327317	0.342331	0.306438	0.305538	0.307893	0.317593	0.30741	0.286106	0.353989	0.319086	0.358469	0.396504	0.398479	0.444662	0.376963	0.319326	0.318527	0.259893	0.196792	0.198054	0.167026	0.149223	0.267005	0.308082	0.299872	0.317556	0.373464	0.42045	0.407879	0.327202	0.341139	0.364702	0.345662	0.30665	0.306192	0.258605	0.281254
0.432612	0.435702	0.408022	0.418269	0.350785	0.397114	0.429067	0.406395	0.395314	0.40421	0.356405	0.326777	0.350584	0.341387	0.339314	0.316179	0.298243	0.275236	0.272016	0.275975	0.311551	0.346061	0.334043	0.294646	0.358403	0.376605	0.405208	0.388307	0.361902	0.300201	0.244361	0.228808	0.166799	0.222097	0.26562	0.280569	0.3056	0.252612	0.296017	0.383258	0.41124	0.40782	0.432794	0.374913	0.398133	0.400637	0.312322	0.322082	0.223594	0.223607
0.466652	0.45582	0.43401	0.410679	0.410387	0.414602	0.401109	0.388712	0.397916	0.402256	0.353685	0.339782	0.335757	0.361886	0.359025	0.330732	0.292267	0.304485	0.283472	0.265293	0.337344	0.355254	0.317534	0.303187	0.307938	0.331459	0.373352	0.301482	0.299402	0.283047	0.268193	0.252952	0.228947	0.220861	0.235736	0.288571	0.306193	0.331799	0.325613	0.353988	0.403685	0.433868	0.457407	0.376712	0.358067	0.35011	0.321777	0.331155	0.342795	0.273624
0.480542	0.489823	0.48177	0.436866	0.45742	0.459235	0.409324	0.369365	0.383783	0.40957	0.34564	0.306938	0.304035	0.298129	0.297941	0.31037	0.333328	0.300942	0.257291	0.286945	0.301237	0.324887	0.338227	0.301689	0.308738	0.281376	0.272762	0.259054	0.244059	0.298782	0.267761	0.251228	0.295134	0.242873	0.249251	0.273639	0.284102	0.296198	0.278355	0.316582	0.373642	0.449615	0.445243	0.37767	0.404181	0.369737	0.355012	0.373592	0.343972	0.240499
0.509671	0.473447	0.474927	0.473033	0.452626	0.50045	0.489654	0.374393	0.409113	0.438029	0.392948	0.336998	0.305934	0.32054	0.334421	0.322074	0.347092	0.336816	0.273378	0.301999	0.279309	0.319627	0.34479	0.302608	0.309741	0.299008	0.267978	0.225522	0.246157	0.289775	0.338212	0.289698	0.267155	0.240401	0.205305	0.257528	0.230925	0.215851	0.283997	0.275428	0.312822	0.330691	0.371502	0.374311	0.324907	0.333159	0.295898	0.35586	0.276419	0.27475
0.48623	0.506849	0.473759	0.465664	0.523624	0.517309	0.501082	0.476425	0.472247	0.429038	0.384738	0.338185	0.297636	0.262922	0.291615	0.346198	0.335881	0.334479	0.311423	0.311907	0.316154	0.342057	0.35727	0.363256	0.283661	0.307791	0.299694	0.237991	0.263639	0.260632	0.300731	0.328519	0.32383	0.318572	0.239252	0.229494	0.180913	0.202778	0.235784	0.266626	0.290221	0.233996	0.303334	0.250674	0.235714	0.250352	0.270623	0.257113	0.255757	0.313187
0.48741	0.450226	0.536923	0.513126	0.530399	0.516143	0.501403	0.551906	0.497131	0.468975	0.372317	0.324316	0.335308	0.308253	0.307705	0.304568	0.316444	0.348301	0.328709	0.331918	0.349555	0.392146	0.363268	0.343486	0.314057	0.268873	0.306724	0.304166	0.270616	0.256592	0.281915	0.331092	0.2795	0.270472	0.254055	0.250548	0.225634	0.214789	0.224583	0.220927	0.243935	0.242093	0.178515	0.232383	0.238221	0.244521	0.232725	0.194952	0.183963	0.215618
0.482666	0.486923	0.512011	0.495025	0.531803	0.523665	0.531554	0.568921	0.494911	0.491959	0.411271	0.328585	0.299731	0.311795	0.33357	0.301407	0.292743	0.285008	0.313644	0.379044	0.412348	0.400779	0.34106	0.309203	0.312828	0.343202	0.258891	0.301939	0.276495	0.221004	0.237775	0.297389	0.293306	0.231636	0.28025	0.252869	0.2245	0.221359	0.250895	0.238502	0.227766	0.242993	0.185187	0.185737	0.212672	0.261214	0.243828	0.194985	0.159676	0.235224
0.518289	0.519348	0.502823	0.527855	0.509702	0.529089	0.53648	0.498633	0.506581	0.479874	0.452019	0.385872	0.381919	0.350676	0.37835	0.349678	0.298854	0.295184	0.318754	0.37053	0.349669	0.374737	0.377494	0.329812	0.324473	0.316856	0.309991	0.280491	0.24685	0.241708	0.216381	0.20714	0.228349	0.282864	0.325128	0.268852	0.224564	0.196696	0.233062	0.234329	0.236672	0.239006	0.174462	0.211369	0.209343	0.217586	0.204261	0.176627	0.205669	0.209529
0.522085	0.55321	0.551484	0.594137	0.550888	0.548173	0.499596	0.529747	0.488894	0.464976	0.421298	0.423058	0.393724	0.370107	0.356048	0.356327	0.326261	0.320235	0.355467	0.392575	0.359919	0.377487	0.345569	0.355655	0.337785	0.329311	0.278222	0.280152	0.250616	0.247672	0.225449	0.217666	0.204111	0.202337	0.264782	0.230075	0.249849	0.243975	0.278419	0.312719	0.292946	0.238407	0.216121	0.189173	0.175413	0.138983	0.155221	0.181193	0.152738	0.192981
0.568807	0.542696	0.6079	0.603382	0.602364	0.538539	0.498646	0.519928	0.5172	0.471772	0.409116	0.424186	0.411317	0.408013	0.409574	0.374807	0.361842	0.31056	0.34458	0.330574	0.384476	0.39097	0.343464	0.348329	0.405134	0.315836	0.280989	0.240304	0.248492	0.217562	0.188957	0.173185	0.207183	0.242025	0.266782	0.301009	0.293468	0.312505	0.324372	0.28256	0.3006	0.220452	0.179671	0.167817	0.192207	0.159344	0.194228	0.18657	0.173669	0.150141
0.57808	0.579934	0.547906	0.601763	0.566202	0.520119	0.48951	0.531098	0.485101	0.529893	0.475047	0.504449	0.510789	0.44567	0.407601	0.389234	0.387163	0.347161	0.359394	0.426836	0.392038	0.384556	0.3469	0.312967	0.287831	0.261769	0.264445	0.196302	0.219984	0.207498	0.2093	0.228558	0.22741	0.249867	0.310157	0.324801	0.318143	0.289388	0.289596	0.277549	0.266591	0.214254	0.251876	0.183222	0.220947	0.262959	0.199418	0.199089	0.145205	0.128662
0.585281	0.573442	0.575544	0.570134	0.571354	0.537301	0.553717	0.534311	0.507679	0.509027	0.487529	0.471064	0.480265	0.432081	0.412527	0.454357	0.405375	0.386527	0.427106	0.455802	0.404293	0.37803	0.343165	0.294101	0.321728	0.325411	0.244342	0.214796	0.241118	0.258815	0.273278	0.281464	0.237141	0.254508	0.351737	0.36826	0.395946	0.315921	0.326127	0.299701	0.235006	0.248538	0.254265	0.257833	0.23923	0.261219	0.284485	0.296149	0.2626	0.197083
0.625864	0.604254	0.568895	0.553938	0.562694	0.522295	0.511966	0.499566	0.495997	0.534341	0.463787	0.464758	0.445711	0.403794	0.426896	0.419819	0.441214	0.411079	0.452534	0.440767	0.389637	0.374218	0.314122	0.363776	0.318868	0.323419	0.329647	0.315762	0.291724	0.227382	0.266044	0.252842	0.212843	0.260203	0.355161	0.403212	0.350797	0.270392	0.284253	0.185466	0.212842	0.26381	0.247334	0.240902	0.255924	0.316244	0.312403	0.298805	0.283017	0.161907
0.609028	0.596817	0.576169	0.567791	0.577189	0.516766	0.492439	0.498128	0.463028	0.504588	0.4578	0.427774	0.462099	0.419004	0.416482	0.420657	0.453143	0.460171	0.442459	0.403998	0.368709	0.369233	0.335304	0.366903	0.383771	0.31869	0.355057	0.34688	0.283695	0.17637	0.195048	0.198398	0.265448	0.274678	0.271791	0.357795	0.299981	0.280513	0.20401	0.232879	0.235987	0.279718	0.253736	0.219175	0.296546	0.317731	0.281952	0.222623	0.231367	0.233512
0.603652	0.566586	0.562112	0.564193	0.555328	0.481231	0.476308	0.451699	0.446811	0.462951	0.479039	0.471459	0.446228	0.398168	0.419183	0.413317	0.43978	0.496024	0.447867	0.362116	0.391407	0.409164	0.365607	0.415046	0.405011	0.343367	0.348419	0.330975	0.255757	0.215695	0.177417	0.154377	0.260894	0.238402	0.289303	0.329593	0.324446	0.271093	0.247857	0.304449	0.225723	0.328549	0.316573	0.275999	0.260882	0.262085	0.313033	0.270514	0.345163	0.244589
0.570898	0.51416	0.529809	0.5227	0.513145	0.470951	0.50126	0.503555	0.485678	0.49064	0.469783	0.499365	0.491963	0.471509	0.445968	0.423034	0.453172	0.390989	0.372076	0.379389	0.343331	0.379477	0.362468	0.373929	0.34521	0.303486	0.266887	0.275547	0.23491	0.195893	0.214571	0.12361	0.172614	0.244646	0.255761	0.286293	0.325537	0.348674	0.351453	0.310198	0.335498	0.356255	0.310893	0.288944	0.292683	0.244855	0.247567	0.276969	0.273525	0.314899
0.540164	0.560962	0.518826	0.492051	0.520372	0.484977	0.476522	0.485528	0.503629	0.465332	0.555924	0.457976	0.467482	0.451987	0.433789	0.425738	0.422512	0.415854	0.369427	0.373795	0.344917	0.342516	0.354711	0.34242	0.329432	0.334185	0.259268	0.2795	0.244438	0.203964	0.209158	0.105461	0.171362	0.177652	0.210086	0.204002	0.279698	0.296231	0.343854	0.348623	0.324967	0.320284	0.304693	0.337847	0.311586	0.284106	0.282126	0.276888	0.27189	0.194523
0.513946	0.562165	0.587446	0.525346	0.546803	0.488784	0.448985	0.455876	0.489524	0.501483	0.517643	0.498733	0.467665	0.46883	0.542655	0.49591	0.444142	0.454562	0.392346	0.339231	0.325907	0.376926	0.329129	0.294276	0.299854	0.262952	0.247972	0.259307	0.227781	0.205787	0.176318	0.145682	0.168689	0.150068	0.189225	0.227096	0.271967	0.292761	0.361659	0.294706	0.344245	0.275734	0.285275	0.343154	0.346593	0.327597	0.35058	0.263786	0.265948	0.217115
0.530293	0.594466	0.604118	0.552282	0.519039	0.512067	0.522787	0.541261	0.535363	0.552413	0.568064	0.51267	0.474266	0.4818	0.495667	0.472529	0.455042	0.482192	0.374257	0.31675	0.30354	0.334651	0.290704	0.273999	0.271904	0.255531	0.182672	0.25509	0.207668	0.193971	0.210017	0.171115	0.142137	0.190462	0.188073	0.228767	0.316187	0.342614	0.321384	0.31951	0.309434	0.302459	0.282512	0.340657	0.351145	0.296917	0.31792	0.278795	0.228687	0.27137
0.546906	0.546997	0.522018	0.555284	0.523916	0.483507	0.47129	0.509259	0.551224	0.561268	0.574077	0.558301	0.529881	0.478573	0.460203	0.46343	0.412619	0.411777	0.375175	0.303485	0.27045	0.264503	0.231021	0.240037	0.282535	0.274809	0.228624	0.222835	0.247255	0.223969	0.218002	0.180146	0.146543	0.188662	0.17869	0.265725	0.298069	0.359212	0.377729	0.299393	0.317091	0.286198	0.313894	0.322218	0.342698	0.305215	0.289102	0.283796	0.26198	0.34378
0.544627	0.519115	0.523188	0.508728	0.512955	0.510867	0.506844	0.513859	0.536053	0.558589	0.552456	0.560884	0.522218	0.461828	0.447978	0.438216	0.464306	0.426054	0.427178	0.373695	0.315226	0.269063	0.278173	0.269031	0.258992	0.302218	0.275012	0.300607	0.277218	0.20479	0.160746	0.18842	0.140555	0.22528	0.208607	0.253907	0.345873	0.379448	0.390725	0.347183	0.342085	0.291652	0.284426	0.351696	0.34824	0.314574	0.348292	0.308139	0.319064	0.334498
0.524371	0.539128	0.473932	0.485214	0.496767	0.516386	0.553098	0.507945	0.553575	0.576742	0.591702	0.584742	0.561474	0.508847	0.442539	0.463228	0.490363	0.424835	0.379192	0.343416	0.333172	0.290765	0.275633	0.266175	0.21717	0.276443	0.258717	0.228227	0.246231	0.188993	0.174601	0.194228	0.173968	0.222366	0.253437	0.246383	0.302541	0.347372	0.382793	0.409341	0.345705	0.330852	0.296489	0.262948	0.296368	0.299102	0.39092	0.363294	0.362709	0.342102
0.4977	0.511369	0.4789	0.476363	0.519725	0.524486	0.569571	0.535463	0.58805	0.608289	0.601502	0.620644	0.605541	0.541862	0.433408	0.460309	0.480875	0.383583	0.352708	0.349653	0.345721	0.310941	0.301347	0.245046	0.287416	0.245083	0.250204	0.25554	0.2495	0.179425	0.191278	0.221204	0.218074	0.288613	0.286561	0.256643	0.372369	0.386862	0.416889	0.417776	0.405655	0.322836	0.278218	0.202008	0.231874	0.217254	0.256127	0.258105	0.335495	0.342197
0.47338	0.462701	0.443049	0.465769	0.527158	0.511775	0.52308	0.589002	0.609064	0.611243	0.607454	0.603786	0.593295	0.542457	0.465442	0.486275	0.437628	0.417829	0.391282	0.414189	0.370648	0.32648	0.313478	0.26478	0.246856	0.283862	0.257172	0.188967	0.200364	0.2046	0.162988	0.190225	0.23731	0.237643	0.30448	0.287881	0.360182	0.384278	0.378656	0.412639	0.364295	0.311971	0.327883	0.237324	0.209925	0.257839	0.31647	0.19646	0.302517	0.353928
0.493215	0.461628	0.424008	0.459988	0.492747	0.524196	0.521161	0.505034	0.55043	0.593306	0.590655	0.590583	0.562544	0.570981	0.514687	0.484653	0.434616	0.448833	0.402786	0.397635	0.419206	0.374634	0.346577	0.292463	0.228353	0.266198	0.266128	0.193004	0.16398	0.206116	0.223852	0.215421	0.311803	0.295292	0.313081	0.407217	0.410911	0.421105	0.451499	0.492448	0.400438	0.346553	0.314982	0.236557	0.199843	0.225385	0.272592	0.228133	0.292499	0.31729
0.494866	0.469031	0.449728	0.485649	0.500464	0.542642	0.511416	0.512506	0.550867	0.580622	0.61187	0.55123	0.528554	0.552685	0.538635	0.529569	0.479337	0.45526	0.397736	0.398253	0.441362	0.391598	0.362869	0.305169	0.246205	0.18923	0.178754	0.23049	0.21196	0.259192	0.311138	0.267441	0.30346	0.362399	0.349719	0.415228	0.4038	0.405342	0.426209	0.431903	0.417881	0.32272	0.323392	0.258637	0.203213	0.295667	0.240613	0.262351	0.26722	0.35872
0.522145	0.503162	0.452858	0.455555	0.458836	0.480401	0.506445	0.519609	0.524571	0.556604	0.566364	0.5391	0.559107	0.564029	0.585069	0.588459	0.542762	0.469755	0.440136	0.422032	0.442427	0.375281	0.378482	0.292916	0.294288	0.178804	0.177812	0.272656	0.235781	0.285603	0.292406	0.301182	0.30644	0.328602	0.308439	0.357486	0.42766	0.452506	0.386408	0.411172	0.383939	0.368596	0.335185	0.277532	0.304676	0.342444	0.263061	0.212854	0.29836	0.327166
0.4893	0.471001	0.439582	0.396659	0.41824	0.475873	0.473665	0.500717	0.5182	0.546869	0.582835	0.560711	0.571011	0.598845	0.586167	0.637688	0.59524	0.526956	0.526831	0.467587	0.450387	0.359932	0.322451	0.313448	0.234932	0.218429	0.224568	0.277236	0.255817	0.254759	0.246391	0.261757	0.236364	0.285838	0.376108	0.386393	0.402288	0.458197	0.425475	0.45204	0.441804	0.394758	0.329666	0.340952	0.324919	0.377408	0.333059	0.279878	0.266353	0.329875
0.448312	0.445749	0.414238	0.390836	0.380809	0.468902	0.507062	0.507345	0.500667	0.511469	0.530432	0.573492	0.58442	0.592803	0.535072	0.581035	0.591726	0.583645	0.538632	0.421414	0.440207	0.375612	0.324699	0.333556	0.294843	0.265186	0.270883	0.253372	0.254951	0.278259	0.296454	0.250549	0.254473	0.270166	0.349492	0.398756	0.416522	0.453368	0.452099	0.440068	0.4276	0.411865	0.408521	0.415093	0.411963	0.358407	0.349217	0.258414	0.30266	0.384253
0.454184	0.447109	0.410935	0.474311	0.468598	0.459058	0.459183	0.500566	0.475747	0.514493	0.539824	0.568845	0.586251	0.598892	0.574482	0.605723	0.579168	0.575434	0.531787	0.499864	0.404699	0.36571	0.339841	0.271666	0.204929	0.220456	0.275675	0.306785	0.272132	0.243481	0.280252	0.297815	0.277868	0.275439	0.304269	0.382914	0.402481	0.465313	0.453629	0.452469	0.440897	0.382086	0.392386	0.35731	0.369827	0.368253	0.308546	0.331949	0.368578	0.298775
0.450381	0.461263	0.455701	0.457643	0.458802	0.438947	0.453754	0.465072	0.507125	0.509409	0.518695	0.527603	0.590245	0.636029	0.603887	0.56094	0.548486	0.561316	0.502089	0.477609	0.449834	0.39337	0.326337	0.285238	0.218661	0.202458	0.251575	0.243667	0.192597	0.223944	0.223349	0.248993	0.23627	0.286012	0.307177	0.383708	0.441482	0.452216	0.419276	0.43183	0.394732	0.411169	0.413466	0.384423	0.309125	0.309222	0.374602	0.32189	0.290595	0.318929
0.462744	0.517851	0.467271	0.474849	0.44687	0.448591	0.434828	0.459492	0.516351	0.537694	0.489264	0.538385	0.579909	0.579809	0.622639	0.573001	0.526439	0.563079	0.479455	0.449825	0.472582	0.450756	0.367059	0.279552	0.247296	0.229275	0.277056	0.247628	0.231135	0.273179	0.204324	0.205053	0.266712	0.243744	0.283224	0.330732	0.396787	0.364593	0.375291	0.39134	0.316596	0.395462	0.393164	0.318193	0.325411	0.299345	0.386174	0.376763	0.297526	0.353526
0.497696	0.527293	0.491195	0.417835	0.382926	0.446958	0.442294	0.450431	0.48161	0.558988	0.594518	0.592651	0.648681	0.640248	0.619818	0.598003	0.560293	0.510932	0.534719	0.45952	0.474228	0.433965	0.396375	0.311549	0.282156	0.272356	0.275	0.225107	0.233131	0.28557	0.210457	0.216037	0.238832	0.208739	0.242174	0.319927	0.332001	0.369458	0.402533	0.420753	0.353583	0.380142	0.36261	0.288989	0.370337	0.393873	0.385639	0.305193	0.337616	0.374613
0.458578	0.462194	0.469397	0.392412	0.403164	0.421765	0.450499	0.437345	0.456948	0.57046	0.584685	0.614713	0.626951	0.654887	0.646402	0.685778	0.569294	0.544756	0.523468	0.460502	0.478965	0.436623	0.347106	0.267086	0.30534	0.329317	0.300405	0.308029	0.29131	0.322332	0.293252	0.245753	0.202199	0.225062	0.244075	0.290695	0.327583	0.340646	0.393906	0.425477	0.41266	0.380982	0.340508	0.341255	0.425336	0.358886	0.37893	0.329369	0.268073	0.271656
0.480833	0.447023	0.440874	0.465533	0.432357	0.442187	0.475602	0.507936	0.521007	0.535457	0.631763	0.632383	0.636224	0.651452	0.637613	0.657686	0.577892	0.521908	0.487039	0.455038	0.48596	0.443429	0.390599	0.367666	0.348717	0.379426	0.378191	0.336577	0.323942	0.294284	0.290726	0.330438	0.291469	0.356423	0.331311	0.31967	0.328215	0.388568	0.373525	0.340795	0.426624	0.388855	0.392469	0.352136	0.423002	0.404164	0.339376	0.301372	0.225334	0.22391
0.40146	0.391308	0.46616	0.444273	0.436316	0.387323	0.458499	0.534235	0.539575	0.577461	0.614062	0.578977	0.59652	0.623565	0.601718	0.629648	0.580711	0.513777	0.43617	0.404285	0.425902	0.411754	0.457206	0.40266	0.424896	0.44306	0.393834	0.377794	0.348709	0.322852	0.310327	0.346828	0.362174	0.38222	0.33968	0.331693	0.346616	0.338899	0.301917	0.408015	0.375337	0.40752	0.381712	0.334013	0.362289	0.358196	0.318169	0.223955	0.196254	0.164048
0.462434	0.394407	0.391045	0.446908	0.434144	0.432214	0.454397	0.520464	0.511354	0.528208	0.587511	0.576306	0.573229	0.591159	0.582956	0.546397	0.538078	0.50944	0.439595	0.431794	0.459279	0.476536	0.453047	0.448085	0.443932	0.439736	0.388939	0.317764	0.361047	0.324751	0.333068	0.370076	0.354481	0.398229	0.339858	0.334533	0.258425	0.320059	0.276856	0.342269	0.333963	0.304538	0.387017	0.339883	0.36082	0.28048	0.315693	0.275909	0.191819	0.186915
0.440943	0.394745	0.435354	0.42787	0.451655	0.443824	0.470335	0.428674	0.421751	0.452969	0.543884	0.546557	0.577059	0.551549	0.525525	0.553496	0.509845	0.486028	0.449045	0.481075	0.493787	0.536961	0.531958	0.461412	0.456877	0.411662	0.382248	0.329944	0.328464	0.329021	0.375439	0.37517	0.391946	0.380878	0.301168	0.260684	0.267586	0.308936	0.26948	0.304002	0.291474	0.285956	0.359268	0.335354	0.318317	0.308514	0.322317	0.242431	0.149655	0.167884
0.439493	0.396451	0.410104	0.43017	0.426788	0.39693	0.438023	0.348218	0.404787	0.408272	0.507573	0.520244	0.493865	0.531052	0.564199	0.509462	0.484728	0.46124	0.449969	0.51379	0.51297	0.512886	0.46505	0.435254	0.426043	0.445857	0.402668	0.361356	0.348529	0.397542	0.372385	0.376528	0.39459	0.374627	0.25571	0.273358	0.286971	0.267276	0.239592	0.2522	0.307439	0.336621	0.311948	0.245417	0.273315	0.316732	0.29504	0.242171	0.237102	0.21724
0.443822	0.400011	0.334096	0.393973	0.407462	0.433282	0.397885	0.375197	0.375125	0.390707	0.492815	0.483208	0.503316	0.590727	0.536664	0.47248	0.489047	0.497312	0.442871	0.485727	0.486663	0.4534	0.503192	0.436957	0.413999	0.462649	0.39004	0.347351	0.387798	0.40976	0.400789	0.386125	0.384203	0.365672	0.313958	0.278063	0.261818	0.220889	0.302357	0.251046	0.251336	0.29723	0.252277	0.231319	0.192048	0.225747	0.252677	0.26916	0.251658	0.248708
0.455148	0.392651	0.372214	0.393989	0.414282	0.38477	0.390904	0.341904	0.351995	0.404642	0.440265	0.507778	0.526665	0.535627	0.506424	0.490283	0.507738	0.522324	0.512294	0.470476	0.453208	0.43361	0.453129	0.408049	0.40367	0.445376	0.376726	0.364618	0.383762	0.368184	0.398312	0.38812	0.39608	0.359432	0.296199	0.322533	0.274787	0.259541	0.210084	0.268718	0.230936	0.235711	0.192813	0.301006	0.315232	0.200373	0.184958	0.207725	0.3009	0.277674
0.417976	0.390517	0.369699	0.417862	0.400086	0.386864	0.400755	0.380646	0.395179	0.423767	0.472165	0.458328	0.510785	0.506643	0.472323	0.498324	0.50197	0.55473	0.473533	0.422156	0.438918	0.451014	0.463115	0.468912	0.456899	0.419844	0.410818	0.372751	0.398604	0.349697	0.356122	0.364895	0.312642	0.303796	0.298492	0.273358	0.293329	0.277303	0.244944	0.236622	0.21226	0.205925	0.191345	0.209351	0.324069	0.254726	0.212722	0.227125	0.254546	0.223705
0.383759	0.350461	0.38154	0.420276	0.400876	0.416176	0.446089	0.408398	0.395297	0.433747	0.503025	0.477547	0.506897	0.48116	0.479839	0.506011	0.488566	0.544304	0.53996	0.454464	0.444293	0.495875	0.526467	0.527987	0.481556	0.440801	0.433289	0.38807	0.404715	0.334409	0.323228	0.357191	0.321305	0.287702	0.285362	0.345401	0.301556	0.284265	0.257713	0.270016	0.247132	0.157541	0.207935	0.21259	0.260254	0.279288	0.23123	0.21022	0.293144	0.25149
0.383536	0.400125	0.377945	0.384899	0.412211	0.442746	0.404627	0.378176	0.376827	0.408509	0.464739	0.509255	0.469756	0.45792	0.464687	0.495494	0.550398	0.57116	0.523939	0.474958	0.483151	0.534956	0.529511	0.496952	0.436748	0.431269	0.396567	0.41285	0.413049	0.365364	0.331713	0.308357	0.317256	0.317544	0.283084	0.262374	0.277263	0.303055	0.258638	0.25647	0.229012	0.170905	0.188574	0.227663	0.213063	0.211858	0.248674	0.255135	0.266765	0.269755
0.388112	0.34772	0.349475	0.400425	0.410953	0.424672	0.425717	0.387034	0.397401	0.419716	0.483891	0.484987	0.526647	0.493068	0.510248	0.499106	0.53755	0.508454	0.534481	0.497281	0.503417	0.497927	0.547754	0.496393	0.480749	0.448346	0.403993	0.415799	0.377957	0.391711	0.386958	0.416879	0.358756	0.326114	0.341352	0.330179	0.292177	0.294748	0.266594	0.2657	0.268072	0.22069	0.187592	0.173062	0.155697	0.245596	0.257237	0.327686	0.30461	0.290335
0.375679	0.354825	0.356369	0.368857	0.401176	0.431325	0.375427	0.3538	0.407214	0.455746	0.491359	0.527247	0.515591	0.520897	0.528359	0.521924	0.512902	0.498043	0.486902	0.460108	0.48251	0.531018	0.456487	0.470945	0.417249	0.436805	0.400018	0.44045	0.422684	0.418051	0.429526	0.431661	0.381395	0.424983	0.346808	0.276225	0.296025	0.332173	0.358451	0.296606	0.277295	0.256761	0.225457	0.249843	0.198257	0.224117	0.274954	0.32705	0.264454	0.288942
0.420309	0.406624	0.355513	0.341431	0.363826	0.403203	0.382788	0.389821	0.415236	0.453973	0.521911	0.523667	0.543082	0.541687	0.54542	0.51275	0.519259	0.513106	0.502056	0.470621	0.474778	0.508964	0.458269	0.40425	0.432598	0.436549	0.39536	0.429998	0.423495	0.434068	0.477382	0.434641	0.405934	0.44956	0.370738	0.288326	0.279069	0.321515	0.343712	0.286918	0.312714	0.31267	0.282641	0.279245	0.252026	0.276084	0.305846	0.34098	0.308034	0.267529
0.472219	0.413889	0.38661	0.390282	0.366567	0.40523	0.412493	0.428499	0.44449	0.486083	0.532516	0.547844	0.512945	0.513052	0.517222	0.540828	0.534542	0.544498	0.565713	0.52894	0.490386	0.522152	0.419377	0.432139	0.426425	0.456807	0.421493	0.441595	0.365715	0.439166	0.388355	0.401654	0.441125	0.424694	0.367891	0.277269	0.264439	0.279798	0.297247	0.262825	0.271519	0.367131	0.30952	0.371599	0.288385	0.271336	0.334302	0.308513	0.331406	0.306587
0.483129	0.47122	0.473772	0.440197	0.432564	0.409179	0.411938	0.422212	0.446091	0.501471	0.520232	0.554842	0.547559	0.528937	0.543203	0.521182	0.567874	0.577102	0.568778	0.51325	0.449947	0.481923	0.41582	0.393081	0.421763	0.495522	0.45365	0.427034	0.445664	0.502716	0.384196	0.429952	0.463404	0.488485	0.401349	0.340399	0.252023	0.301416	0.276061	0.279926	0.268519	0.335663	0.393833	0.354784	0.336203	0.285672	0.336489	0.381369	0.317108	0.343838
0.497366	0.481173	0.524388	0.498699	0.4634	0.428586	0.416526	0.451336	0.471104	0.495599	0.519733	0.5322	0.544461	0.515533	0.519258	0.513638	0.552379	0.566159	0.546876	0.501516	0.456554	0.430902	0.472293	0.446333	0.449888	0.499582	0.498505	0.490619	0.476774	0.454997	0.514035	0.488714	0.52725	0.508132	0.422657	0.375673	0.350658	0.297179	0.298516	0.298631	0.305577	0.348983	0.366277	0.41712	0.378537	0.302226	0.349173	0.334263	0.378257	0.336918
0.519513	0.511579	0.563598	0.529926	0.486102	0.452948	0.462809	0.441284	0.543584	0.544361	0.579469	0.540648	0.555727	0.582133	0.526642	0.559343	0.590407	0.598209	0.538614	0.490096	0.474715	0.437699	0.466858	0.427137	0.42489	0.44974	0.487603	0.485888	0.519296	0.520455	0.554083	0.519976	0.564654	0.520018	0.485896	0.388976	0.38769	0.327457	0.308265	0.269299	0.317245	0.412723	0.388803	0.41118	0.292493	0.330886	0.31992	0.328685	0.330799	0.254777
0.53927	0.564282	0.572942	0.537678	0.501354	0.509065	0.504418	0.493155	0.55827	0.605137	0.555811	0.558887	0.557287	0.582921	0.559396	0.56196	0.636252	0.61714	0.568457	0.504404	0.503103	0.492021	0.494938	0.468909	0.412956	0.446341	0.455694	0.461949	0.464079	0.554076	0.559694	0.481889	0.479506	0.48056	0.503203	0.445324	0.390242	0.346819	0.37754	0.347695	0.38912	0.4244	0.376122	0.357878	0.315903	0.261365	0.241994	0.232776	0.282975	0.272085
0.554504	0.56474	0.580159	0.524003	0.542804	0.518036	0.485539	0.542203	0.531791	0.561197	0.550912	0.577972	0.573167	0.540478	0.562081	0.58154	0.598258	0.555699	0.554671	0.541642	0.490303	0.491572	0.476334	0.490332	0.446487	0.407358	0.373405	0.41925	0.45657	0.514645	0.508096	0.504365	0.518363	0.50488	0.495995	0.441445	0.393325	0.410925	0.377187	0.345277	0.381328	0.355257	0.35696	0.329919	0.277896	0.228888	0.261186	0.232154	0.290412	0.244941
0.557017	0.624132	0.578411	0.567195	0.557813	0.51896	0.53775	0.539265	0.535127	0.593803	0.629826	0.602312	0.600198	0.603487	0.553472	0.613903	0.621385	0.627603	0.587947	0.548152	0.552036	0.527313	0.525386	0.454344	0.422507	0.366444	0.400654	0.482366	0.488875	0.495458	0.463881	0.504646	0.438817	0.452693	0.397012	0.407382	0.361684	0.365541	0.358945	0.412962	0.32159	0.331097	0.309399	0.290939	0.25538	0.280707	0.273373	0.209997	0.135764	0.18834
0.503971	0.569594	0.579752	0.588415	0.588078	0.518124	0.561897	0.564201	0.580281	0.575554	0.626847	0.569288	0.604384	0.639256	0.652025	0.702934	0.658515	0.593712	0.607109	0.557577	0.516811	0.494536	0.49114	0.480051	0.488086	0.396451	0.394017	0.394399	0.467678	0.456356	0.383354	0.420806	0.417989	0.359872	0.356689	0.37422	0.365661	0.420364	0.411584	0.435714	0.2945	0.368837	0.322069	0.296103	0.246567	0.258491	0.257168	0.190139	0.186042	0.235165
0.512283	0.507719	0.54163	0.564696	0.504441	0.513499	0.556407	0.592582	0.536096	0.591169	0.601904	0.603086	0.594183	0.607465	0.688102	0.677089	0.640887	0.579052	0.558738	0.525544	0.535526	0.491498	0.482543	0.46337	0.435284	0.433452	0.422066	0.378393	0.433783	0.392958	0.38239	0.391279	0.326395	0.323014	0.35624	0.36634	0.354869	0.399892	0.432063	0.390428	0.333171	0.311302	0.341367	0.334046	0.3032	0.271658	0.283646	0.243641	0.214715	0.222188
0.494518	0.523155	0.504353	0.512328	0.497755	0.510531	0.543864	0.525311	0.558617	0.588365	0.599378	0.606114	0.596165	0.607183	0.648878	0.623904	0.595768	0.575466	0.562102	0.517961	0.500644	0.480457	0.475399	0.463275	0.426692	0.396634	0.369007	0.355975	0.361281	0.35781	0.38345	0.392183	0.400268	0.376897	0.306666	0.330376	0.339733	0.38877	0.380044	0.357365	0.300187	0.282616	0.32872	0.300098	0.345278	0.316954	0.255401	0.203868	0.148009	0.198897
0.444453	0.435954	0.431434	0.490942	0.527315	0.462997	0.47448	0.504789	0.514057	0.496403	0.564945	0.544373	0.587277	0.612583	0.645232	0.646545	0.571542	0.524281	0.530731	0.520165	0.484146	0.480609	0.41767	0.402421	0.403975	0.352627	0.327236	0.361694	0.375657	0.387463	0.397555	0.402537	0.40788	0.415892	0.390066	0.381371	0.385259	0.383402	0.350538	0.39218	0.372619	0.348436	0.323087	0.293845	0.291781	0.305174	0.308272	0.161988	0.209109	0.201708
0.469748	0.47464	0.465494	0.519424	0.512824	0.408488	0.406408	0.451053	0.488078	0.481745	0.499533	0.511136	0.520688	0.555709	0.600295	0.580033	0.519896	0.551099	0.545226	0.492387	0.483088	0.44897	0.399994	0.365982	0.423723	0.352704	0.359386	0.390622	0.403099	0.395855	0.431641	0.464715	0.471117	0.426554	0.384727	0.390743	0.459739	0.411722	0.37688	0.397581	0.395709	0.343575	0.351013	0.30885	0.235214	0.247922	0.287948	0.263153	0.16112	0.209571
0.499142	0.510924	0.517058	0.503731	0.493348	0.472773	0.412005	0.412153	0.414175	0.433979	0.455037	0.458116	0.504008	0.496134	0.563312	0.553055	0.512086	0.508392	0.498681	0.468608	0.467352	0.454206	0.414715	0.421653	0.386769	0.370212	0.399467	0.3969	0.419541	0.389791	0.434893	0.443063	0.423738	0.45166	0.383995	0.409357	0.411461	0.440922	0.37626	0.386193	0.35997	0.367907	0.356694	0.349971	0.275577	0.326779	0.271505	0.273031	0.190693	0.266307
0.485107	0.496141	0.508012	0.45006	0.497303	0.456166	0.430865	0.405098	0.414271	0.387774	0.390125	0.484063	0.466954	0.482615	0.505389	0.499216	0.483597	0.464592	0.494418	0.475044	0.427697	0.406199	0.401168	0.394667	0.373883	0.384789	0.423028	0.419063	0.384614	0.42506	0.424473	0.438577	0.461145	0.429737	0.385024	0.383579	0.395673	0.447728	0.459088	0.399818	0.383118	0.363965	0.367392	0.373744	0.306164	0.288043	0.267591	0.276749	0.246571	0.280424
0.484362	0.475288	0.495939	0.45603	0.46537	0.454606	0.414498	0.381339	0.441611	0.382968	0.391136	0.422677	0.453505	0.442994	0.518258	0.529862	0.466712	0.441361	0.485071	0.435272	0.375982	0.406653	0.376544	0.429554	0.444597	0.451758	0.434453	0.397786	0.415195	0.414535	0.418001	0.424982	0.441502	0.408416	0.426985	0.404131	0.463295	0.447674	0.479979	0.422704	0.485935	0.416962	0.432229	0.363216	0.357204	0.265547	0.303923	0.276853	0.2953	0.282814
0.472264	0.42273	0.431405	0.422348	0.431781	0.441845	0.35901	0.374204	0.363382	0.414624	0.414338	0.416099	0.451609	0.467595	0.503297	0.51233	0.478028	0.414879	0.459541	0.430301	0.415085	0.412601	0.451337	0.469661	0.499357	0.411794	0.415758	0.446366	0.400406	0.425285	0.479612	0.424326	0.401955	0.357012	0.384877	0.429714	0.425326	0.433101	0.393361	0.470521	0.40997	0.471797	0.437816	0.442422	0.374192	0.343712	0.268572	0.291957	0.299935	0.37057
0.459988	0.414892	0.430064	0.421008	0.409873	0.367862	0.326285	0.332471	0.325568	0.344718	0.405248	0.421917	0.453313	0.491511	0.479812	0.466661	0.399074	0.422114	0.429431	0.41989	0.436388	0.421182	0.410416	0.440359	0.471433	0.419841	0.380074	0.427581	0.440987	0.43245	0.414326	0.394112	0.358	0.317374	0.389583	0.426367	0.407633	0.391879	0.40152	0.401419	0.400777	0.429339	0.403478	0.491748	0.386582	0.35126	0.295449	0.332537	0.357037	0.36161
0.416751	0.416164	0.437473	0.404514	0.367385	0.383315	0.358484	0.408792	0.393449	0.398793	0.413172	0.380253	0.445437	0.428429	0.443776	0.407906	0.375489	0.343826	0.372154	0.412145	0.418918	0.388136	0.428022	0.431403	0.428499	0.405127	0.385203	0.420733	0.4423	0.417619	0.433444	0.416111	0.377307	0.36489	0.343586	0.349825	0.350893	0.345931	0.367109	0.36656	0.396514	0.379845	0.404902	0.420106	0.376574	0.343841	0.276477	0.324786	0.412192	0.361617
0.403808	0.39252	0.384798	0.344745	0.421778	0.397964	0.380194	0.351485	0.340132	0.322581	0.381504	0.370485	0.413277	0.38657	0.397431	0.381983	0.32522	0.330477	0.369123	0.342281	0.400261	0.402098	0.423515	0.403761	0.408927	0.398453	0.39055	0.414167	0.33222	0.425683	0.382184	0.362488	0.334618	0.330399	0.375993	0.342411	0.329342	0.382748	0.365102	0.369354	0.324494	0.361752	0.346238	0.33861	0.356294	0.347002	0.260999	0.262085	0.334113	0.348603
0.389564	0.389669	0.416451	0.383645	0.383031	0.384907	0.424672	0.360748	0.338764	0.376285	0.374046	0.356688	0.406083	0.396438	0.407035	0.343524	0.3767	0.287715	0.294616	0.349909	0.359269	0.399629	0.376833	0.431381	0.402354	0.43881	0.405366	0.365325	0.382434	0.385457	0.402996	0.371752	0.350176	0.340756	0.39719	0.367492	0.30605	0.387281	0.334335	0.325748	0.319003	0.310313	0.288744	0.305243	0.33979	0.311192	0.263555	0.259214	0.294413	0.361322
0.417579	0.434167	0.417623	0.406047	0.39825	0.410653	0.431992	0.451134	0.397919	0.396519	0.382171	0.385899	0.391063	0.375041	0.383596	0.422054	0.411763	0.358033	0.282597	0.28713	0.330858	0.354015	0.379056	0.385407	0.397945	0.393037	0.370858	0.399645	0.360114	0.375898	0.401473	0.368437	0.33049	0.404475	0.374052	0.344359	0.370406	0.392854	0.417604	0.36792	0.38709	0.345321	0.297387	0.335171	0.368369	0.336492	0.291858	0.27755	0.284933	0.362299
0.430511	0.408463	0.387331	0.463281	0.476635	0.430472	0.478563	0.480591	0.420448	0.400614	0.404635	0.400135	0.410595	0.392028	0.375816	0.39587	0.35728	0.290459	0.237198	0.269706	0.325323	0.342605	0.34226	0.352832	0.360353	0.358135	0.317203	0.357162	0.328951	0.393722	0.388051	0.395345	0.389641	0.380326	0.357023	0.327578	0.325623	0.353474	0.406816	0.361396	0.385362	0.345752	0.342385	0.376726	0.366282	0.356993	0.318027	0.335086	0.331473	0.292892
0.382325	0.400754	0.416322	0.426069	0.47016	0.494511	0.479648	0.482445	0.460232	0.429503	0.428743	0.394755	0.37895	0.406521	0.370533	0.373741	0.349157	0.301858	0.235803	0.293425	0.300599	0.317005	0.308283	0.340948	0.329451	0.319377	0.318482	0.364304	0.373768	0.380797	0.452313	0.400294	0.401632	0.344259	0.396653	0.342175	0.368977	0.38207	0.335425	0.304269	0.29731	0.368091	0.380266	0.292018	0.335804	0.330476	0.375038	0.38057	0.39851	0.341044
0.412263	0.421742	0.428559	0.451648	0.496049	0.490442	0.503451	0.497919	0.494623	0.468635	0.399268	0.413537	0.389989	0.440982	0.412376	0.347021	0.309619	0.231636	0.248281	0.271823	0.309494	0.319095	0.256233	0.348241	0.322593	0.312152	0.26984	0.319598	0.362273	0.330904	0.39697	0.389758	0.405503	0.333055	0.349516	0.327772	0.351981	0.381782	0.31305	0.30952	0.298844	0.345444	0.379682	0.326361	0.341619	0.437157	0.445971	0.442962	0.403719	0.341433
0.440991	0.470884	0.481828	0.51489	0.482408	0.462039	0.43794	0.478704	0.474924	0.464683	0.412914	0.396194	0.396293	0.445763	0.419373	0.389349	0.300237	0.282331	0.266184	0.288425	0.323405	0.328323	0.357157	0.327929	0.367781	0.312681	0.286441	0.281802	0.331936	0.315105	0.373762	0.328196	0.33235	0.351491	0.363729	0.389043	0.372469	0.336005	0.319817	0.268198	0.297643	0.303892	0.3606	0.350481	0.36452	0.491464	0.45139	0.471643	0.379849	0.378071
0.484163	0.460188	0.475154	0.525585	0.460202	0.465705	0.452588	0.461958	0.473541	0.443327	0.436232	0.433062	0.494648	0.454849	0.444091	0.374281	0.337439	0.302004	0.300163	0.359478	0.378394	0.350335	0.331659	0.353606	0.352193	0.356412	0.27122	0.291367	0.32065	0.281358	0.294991	0.282143	0.310926	0.297064	0.326111	0.369292	0.372234	0.32925	0.340128	0.328939	0.301503	0.285107	0.294538	0.314038	0.424054	0.460661	0.48196	0.462113	0.413269	0.369852
0.46548	0.528694	0.52777	0.443477	0.453501	0.462491	0.447813	0.47145	0.456662	0.437928	0.435705	0.48899	0.489425	0.464548	0.426247	0.344732	0.348335	0.352097	0.310911	0.333231	0.368827	0.363648	0.33346	0.363644	0.363464	0.314983	0.290605	0.263346	0.268515	0.258721	0.25569	0.227084	0.247889	0.263871	0.293424	0.371762	0.327743	0.32011	0.292934	0.338226	0.322048	0.267095	0.295213	0.365146	0.428964	0.430534	0.502416	0.421372	0.43981	0.450779
0.464617	0.474167	0.465461	0.419684	0.439105	0.448052	0.415697	0.517647	0.452539	0.400087	0.39786	0.484376	0.53068	0.450994	0.410988	0.355168	0.353967	0.322927	0.317087	0.369494	0.36089	0.333897	0.324837	0.317452	0.330635	0.352456	0.256465	0.265936	0.289943	0.293335	0.217743	0.161623	0.250839	0.289154	0.236042	0.251019	0.319608	0.316865	0.241315	0.282778	0.337934	0.273319	0.33472	0.3668	0.436204	0.420053	0.41206	0.431129	0.409561	0.419866
0.465365	0.470027	0.482101	0.452822	0.441417	0.443366	0.438917	0.491701	0.482077	0.413872	0.414661	0.393688	0.446924	0.431239	0.433454	0.388409	0.344448	0.363713	0.37724	0.360826	0.4132	0.316866	0.316877	0.368194	0.310309	0.302404	0.28201	0.258118	0.261166	0.270042	0.25806	0.210675	0.306335	0.260652	0.231611	0.23929	0.258665	0.298966	0.246146	0.275966	0.270404	0.304275	0.353695	0.395581	0.486567	0.40125	0.43947	0.335181	0.364594	0.346568
0.465957	0.477187	0.475482	0.457355	0.493022	0.463068	0.462817	0.437243	0.498552	0.435341	0.406407	0.439896	0.427993	0.426828	0.386491	0.381086	0.345942	0.384753	0.405667	0.370701	0.367735	0.313505	0.350767	0.317429	0.327184	0.277887	0.292613	0.25473	0.310567	0.303436	0.282144	0.300244	0.268482	0.268621	0.258141	0.236585	0.280089	0.277456	0.268271	0.337387	0.261358	0.303465	0.362157	0.408795	0.406485	0.425203	0.347295	0.382581	0.321068	0.364572
0.446125	0.467598	0.490073	0.503845	0.471746	0.487361	0.458031	0.464832	0.417548	0.483217	0.438974	0.448162	0.414849	0.430041	0.435947	0.419298	0.402399	0.37154	0.44135	0.402765	0.409474	0.394627	0.360158	0.256956	0.275111	0.316891	0.292604	0.24132	0.258518	0.288188	0.300992	0.330218	0.222509	0.238592	0.299517	0.346066	0.319934	0.279494	0.28787	0.31357	0.290625	0.325296	0.356969	0.352925	0.375134	0.378326	0.330031	0.368882	0.285788	0.3141
0.429904	0.470883	0.471909	0.462893	0.502909	0.466706	0.476319	0.466804	0.415119	0.451706	0.444499	0.426037	0.426295	0.417188	0.462832	0.417453	0.386502	0.415264	0.432568	0.401026	0.398962	0.380631	0.337704	0.29184	0.272094	0.293111	0.308151	0.244365	0.279184	0.306047	0.253382	0.279256	0.243697	0.308066	0.332447	0.36821	0.31019	0.360218	0.355756	0.405992	0.321788	0.367912	0.354819	0.351991	0.35022	0.287025	0.286197	0.300985	0.222049	0.280782
0.370797	0.43387	0.472196	0.430562	0.446572	0.46539	0.46995	0.444615	0.41949	0.435659	0.445072	0.440084	0.398735	0.42356	0.426005	0.397439	0.414504	0.398699	0.422004	0.423968	0.402798	0.337063	0.334891	0.329669	0.310165	0.294103	0.32358	0.285088	0.30206	0.294687	0.233768	0.288572	0.308647	0.337717	0.384045	0.311996	0.287971	0.363628	0.349003	0.398526	0.325907	0.316288	0.335412	0.280514	0.276261	0.251625	0.320966	0.25079	0.227453	0.244847
0.386486	0.434536	0.44904	0.432593	0.44033	0.450563	0.444141	0.452573	0.475402	0.399784	0.425471	0.412105	0.420253	0.422801	0.442497	0.404864	0.436841	0.416849	0.395151	0.420491	0.427258	0.378799	0.362733	0.367241	0.304463	0.346557	0.343226	0.338659	0.281545	0.296646	0.277275	0.26489	0.291155	0.300202	0.340442	0.319072	0.305621	0.329419	0.367559	0.357325	0.326652	0.29003	0.307293	0.268155	0.326505	0.319414	0.288983	0.20356	0.246283	0.254213
0.402206	0.40397	0.456257	0.497656	0.478794	0.482156	0.467588	0.501041	0.500332	0.464525	0.461837	0.445214	0.425183	0.435968	0.470719	0.408471	0.444381	0.442996	0.43498	0.452761	0.393608	0.375551	0.40016	0.372039	0.357816	0.344298	0.422999	0.315329	0.306426	0.310163	0.30887	0.275812	0.306135	0.308968	0.251992	0.237165	0.242809	0.296744	0.36082	0.366728	0.356902	0.32706	0.26395	0.297838	0.271951	0.289884	0.181132	0.17705	0.201461	0.257723
0.376583	0.402649	0.485484	0.503194	0.550886	0.48868	0.494552	0.538319	0.499854	0.434956	0.457126	0.469679	0.508126	0.479167	0.456299	0.410827	0.42397	0.503101	0.511125	0.437738	0.404846	0.366001	0.432265	0.38981	0.375283	0.364679	0.354588	0.344348	0.335547	0.347242	0.311162	0.330461	0.280842	0.246918	0.277536	0.2503	0.197693	0.230693	0.296869	0.316193	0.337009	0.28732	0.245319	0.20997	0.183431	0.239525	0.218689	0.262666	0.217613	0.247325
0.407911	0.370785	0.456954	0.499021	0.497178	0.49471	0.519094	0.526309	0.500534	0.464641	0.466415	0.475376	0.491993	0.498922	0.475537	0.504486	0.518109	0.561342	0.533326	0.504435	0.422673	0.407298	0.456184	0.413435	0.356977	0.3635	0.378852	0.3853	0.359298	0.37218	0.389688	0.321799	0.296806	0.297511	0.315055	0.282711	0.260621	0.232806	0.263597	0.318886	0.295175	0.292415	0.185201	0.127626	0.225019	0.260529	0.242703	0.264764	0.271303	0.261216
0.37573	0.400873	0.455808	0.496075	0.508586	0.510186	0.512537	0.507298	0.436859	0.469853	0.502284	0.54655	0.506014	0.523842	0.504281	0.513217	0.548777	0.512248	0.527237	0.478891	0.483344	0.472278	0.401936	0.446216	0.401687	0.386913	0.374838	0.386719	0.406415	0.427617	0.361171	0.291004	0.305703	0.29738	0.338778	0.302886	0.33869	0.361258	0.343286	0.340509	0.301526	0.298898	0.230284	0.244254	0.267017	0.284029	0.296333	0.221122	0.320577	0.357764
0.386081	0.389792	0.437759	0.428719	0.460046	0.491169	0.484576	0.458227	0.470626	0.466486	0.491091	0.505257	0.496212	0.527261	0.528879	0.521269	0.511538	0.503465	0.533336	0.522829	0.472272	0.448741	0.490344	0.535227	0.413113	0.416315	0.394812	0.466393	0.429444	0.406603	0.328257	0.339678	0.362205	0.331407	0.310957	0.337336	0.383795	0.39397	0.401191	0.396396	0.366231	0.304931	0.259162	0.328917	0.353211	0.358716	0.295575	0.29282	0.357586	0.400366
0.390312	0.395001	0.388883	0.398322	0.416403	0.44804	0.455052	0.486476	0.485213	0.473648	0.470966	0.50103	0.531407	0.533842	0.478613	0.479485	0.5218	0.53999	0.486462	0.462427	0.386919	0.422303	0.48739	0.473875	0.428448	0.476854	0.479531	0.468933	0.455884	0.434076	0.344644	0.352543	0.413468	0.364122	0.398501	0.385157	0.374233	0.403635	0.38101	0.384108	0.397741	0.336288	0.34321	0.370908	0.442235	0.440248	0.372926	0.450038	0.40385	0.451522
0.400856	0.407045	0.391296	0.339963	0.384345	0.417721	0.452177	0.482539	0.478225	0.473788	0.465592	0.477738	0.484393	0.556108	0.486297	0.498058	0.501338	0.504265	0.507814	0.435733	0.396645	0.42302	0.44984	0.447296	0.454851	0.514067	0.507446	0.486326	0.493624	0.445706	0.365274	0.367895	0.421365	0.438222	0.448862	0.441757	0.422048	0.403087	0.444053	0.361726	0.37662	0.355008	0.348381	0.322685	0.37616	0.409078	0.459901	0.455693	0.498412	0.447727
0.376585	0.353973	0.418791	0.437513	0.435956	0.419873	0.40756	0.441591	0.465417	0.452533	0.464764	0.450017	0.475227	0.495869	0.474812	0.464534	0.485635	0.535238	0.527438	0.480556	0.496245	0.494097	0.420836	0.418933	0.413445	0.537393	0.552126	0.508556	0.480985	0.411931	0.364016	0.368769	0.462858	0.518178	0.456415	0.453067	0.463931	0.462649	0.406508	0.366869	0.355919	0.348819	0.353418	0.309743	0.351859	0.365645	0.412133	0.475906	0.558444	0.539038
0.328578	0.330357	0.401217	0.459335	0.444094	0.423593	0.408749	0.367067	0.413124	0.427466	0.455272	0.471676	0.479583	0.499657	0.500039	0.473431	0.494261	0.536883	0.569121	0.556327	0.557573	0.460057	0.394374	0.433843	0.44183	0.51621	0.515815	0.470868	0.457782	0.412915	0.336548	0.368185	0.427396	0.452016	0.45829	0.514226	0.47634	0.506026	0.400052	0.409729	0.419546	0.370032	0.379828	0.329154	0.381252	0.383279	0.494176	0.482889	0.540838	0.550675
0.371878	0.346409	0.456651	0.471853	0.464847	0.453724	0.381586	0.387821	0.407465	0.447608	0.470648	0.41886	0.413915	0.451795	0.487575	0.455761	0.491139	0.488857	0.495215	0.472539	0.488618	0.454329	0.419514	0.434115	0.441702	0.510954	0.513215	0.474783	0.478949	0.419863	0.400681	0.446505	0.445008	0.402791	0.440944	0.488611	0.500555	0.478497	0.449781	0.443827	0.399759	0.463241	0.431903	0.438588	0.407632	0.385088	0.474177	0.474343	0.461556	0.579802
0.450419	0.411822	0.4484	0.481641	0.513974	0.469036	0.374721	0.398592	0.424005	0.428362	0.444914	0.448882	0.419044	0.47125	0.431425	0.441015	0.447297	0.495586	0.492758	0.443029	0.46959	0.446512	0.435781	0.4467	0.476923	0.474306	0.528857	0.506036	0.509114	0.448782	0.444289	0.40643	0.4111	0.451036	0.494056	0.500972	0.524337	0.504011	0.499139	0.450508	0.478306	0.404673	0.495158	0.441768	0.444802	0.455898	0.424494	0.410617	0.429981	0.540014
0.458169	0.424598	0.447707	0.468706	0.523607	0.505209	0.452673	0.424182	0.461664	0.444779	0.470881	0.439695	0.425654	0.43355	0.405569	0.424434	0.50295	0.475068	0.465747	0.419429	0.448825	0.471315	0.439692	0.453738	0.471386	0.480849	0.476113	0.46248	0.49562	0.52247	0.423732	0.450739	0.423485	0.420464	0.504605	0.561951	0.504488	0.53738	0.525137	0.509905	0.486674	0.453313	0.440619	0.434718	0.470907	0.445846	0.404847	0.399863	0.395202	0.434015
0.39119	0.41628	0.454062	0.469003	0.484969	0.457429	0.431532	0.45053	0.406989	0.449525	0.459665	0.396482	0.424598	0.445241	0.425767	0.479357	0.454957	0.457874	0.440097	0.433248	0.403037	0.460035	0.440033	0.401981	0.437172	0.419267	0.407142	0.451612	0.498761	0.500236	0.482291	0.473801	0.441398	0.477783	0.519571	0.542967	0.521479	0.510402	0.519109	0.518358	0.500296	0.415328	0.459728	0.486016	0.457681	0.384646	0.377903	0.339314	0.309869	0.325906
0.407307	0.400742	0.486406	0.476557	0.463534	0.477726	0.473025	0.430168	0.390021	0.401247	0.370478	0.39942	0.380673	0.396897	0.447742	0.481141	0.470606	0.479383	0.489484	0.469552	0.401346	0.382838	0.46341	0.427957	0.451209	0.421901	0.430038	0.379925	0.477167	0.503673	0.505647	0.460456	0.471928	0.488932	0.527523	0.516827	0.510666	0.472243	0.522737	0.511924	0.500012	0.456321	0.48736	0.507875	0.468726	0.480834	0.402205	0.398939	0.337122	0.265377
0.426985	0.377612	0.40739	0.432997	0.427695	0.42974	0.44145	0.458829	0.403802	0.393387	0.385105	0.384847	0.397834	0.391013	0.427762	0.465421	0.463696	0.46845	0.467254	0.457181	0.437727	0.460145	0.528799	0.506272	0.458706	0.44181	0.412967	0.446912	0.42979	0.481321	0.498418	0.427806	0.443427	0.527628	0.507976	0.548329	0.535523	0.528514	0.459795	0.476117	0.507578	0.469923	0.467304	0.520956	0.47891	0.444189	0.38372	0.335594	0.315125	0.202576
0.398378	0.454122	0.39441	0.376383	0.428447	0.425749	0.452586	0.419152	0.380826	0.385703	0.418014	0.350442	0.378458	0.386522	0.421495	0.438819	0.472793	0.46302	0.444842	0.428606	0.44755	0.427741	0.526444	0.522765	0.484202	0.428294	0.456089	0.47795	0.493712	0.518641	0.501593	0.451851	0.4637	0.49738	0.481288	0.532116	0.548302	0.581676	0.509006	0.532629	0.506402	0.494474	0.471871	0.469257	0.403894	0.41975	0.386747	0.327522	0.30878	0.168378
0.443038	0.466442	0.413611	0.409308	0.404492	0.43644	0.463289	0.440621	0.416117	0.4083	0.380439	0.427031	0.433469	0.465944	0.468434	0.43748	0.452031	0.415794	0.462721	0.437449	0.458069	0.457438	0.474969	0.485417	0.471092	0.513407	0.521882	0.50204	0.479942	0.518269	0.477425	0.494601	0.479092	0.473573	0.469108	0.514178	0.571685	0.559019	0.545716	0.502673	0.474771	0.419985	0.443345	0.443641	0.393785	0.389143	0.415102	0.364877	0.281328	0.193622
0.44624	0.454336	0.437228	0.410335	0.411334	0.472517	0.474957	0.47361	0.452543	0.398423	0.404006	0.412776	0.465321	0.488924	0.48275	0.443642	0.406067	0.440089	0.44039	0.414289	0.489254	0.404461	0.469502	0.519865	0.496391	0.488385	0.454967	0.44855	0.472124	0.476014	0.492964	0.471943	0.488103	0.539122	0.485663	0.501832	0.507509	0.578067	0.59376	0.563037	0.46467	0.404495	0.394413	0.389248	0.34636	0.417337	0.427537	0.371287	0.28504	0.28526
0.458555	0.432033	0.429684	0.361986	0.369959	0.425665	0.513883	0.496515	0.506054	0.449492	0.381281	0.446367	0.480052	0.510104	0.500228	0.481193	0.46777	0.442774	0.460061	0.466447	0.446555	0.46321	0.446298	0.426706	0.482097	0.449873	0.466735	0.476513	0.455869	0.505527	0.428203	0.490234	0.491378	0.46854	0.448922	0.455602	0.516278	0.551704	0.560573	0.50139	0.506115	0.36923	0.371336	0.357748	0.298618	0.443082	0.439911	0.365079	0.264358	0.33708
0.492335	0.416641	0.411139	0.378582	0.397438	0.394733	0.425066	0.461951	0.474151	0.47568	0.456373	0.535402	0.472648	0.44155	0.498013	0.512627	0.443246	0.456787	0.443945	0.461192	0.426664	0.433206	0.439909	0.417877	0.448594	0.425171	0.452841	0.509582	0.463544	0.439522	0.500241	0.468808	0.509634	0.436543	0.404182	0.44723	0.465274	0.509156	0.458604	0.481563	0.490958	0.445215	0.393981	0.363231	0.377439	0.354304	0.382506	0.362282	0.284102	0.311356
0.437898	0.450222	0.449139	0.450189	0.407254	0.437845	0.406234	0.432077	0.443844	0.486714	0.445949	0.43703	0.433998	0.395893	0.456711	0.480938	0.498458	0.427417	0.478252	0.428605	0.456967	0.454468	0.468047	0.412069	0.435196	0.427621	0.529835	0.499516	0.488852	0.432734	0.472025	0.449423	0.428356	0.43158	0.425958	0.39012	0.466541	0.520393	0.485191	0.443404	0.476441	0.463836	0.376638	0.3426	0.38529	0.371501	0.376207	0.364479	0.305079	0.347326
0.469649	0.481843	0.488494	0.455407	0.477844	0.455319	0.398507	0.401721	0.433978	0.441917	0.415382	0.414908	0.382035	0.374248	0.423374	0.451514	0.448613	0.436839	0.456912	0.445493	0.505657	0.496392	0.467827	0.434316	0.432458	0.494765	0.49549	0.544197	0.469402	0.521319	0.48643	0.470773	0.498557	0.426673	0.440061	0.470743	0.491574	0.49858	0.496847	0.460145	0.491259	0.468923	0.443633	0.39974	0.395967	0.420392	0.392628	0.343417	0.345053	0.322897
0.490611	0.490016	0.48503	0.464731	0.485642	0.484398	0.399548	0.457713	0.443453	0.451284	0.406016	0.413506	0.444045	0.359481	0.40189	0.424212	0.43731	0.464213	0.476813	0.484189	0.521766	0.530184	0.474169	0.461548	0.479101	0.458143	0.523329	0.540758	0.562186	0.520758	0.518423	0.484724	0.463972	0.476921	0.422868	0.524717	0.49397	0.521268	0.526621	0.506011	0.550918	0.425462	0.409125	0.421579	0.442348	0.433214	0.394159	0.365798	0.378434	0.385443
0.480873	0.520968	0.52102	0.49495	0.460772	0.445617	0.422178	0.450662	0.48469	0.449706	0.466687	0.462486	0.415493	0.405532	0.429912	0.393483	0.443291	0.467825	0.527046	0.52016	0.491496	0.492454	0.551968	0.540794	0.535993	0.54436	0.545397	0.543312	0.555106	0.541406	0.512091	0.486393	0.468769	0.497206	0.490917	0.418036	0.476132	0.490783	0.533896	0.480946	0.457944	0.396009	0.445367	0.450475	0.464703	0.39729	0.402362	0.410011	0.400529	0.355777
0.534105	0.505675	0.501603	0.462492	0.454294	0.420053	0.420599	0.448699	0.453975	0.452801	0.49272	0.474561	0.449696	0.417136	0.452951	0.469332	0.499379	0.548585	0.53263	0.53872	0.489334	0.548768	0.533649	0.551574	0.581096	0.555086	0.580908	0.575554	0.569524	0.550441	0.531432	0.519932	0.544309	0.48162	0.521124	0.47268	0.414549	0.467523	0.502879	0.442351	0.459553	0.516621	0.519573	0.489728	0.534883	0.473345	0.402488	0.337781	0.372332	0.324713
0.545701	0.520819	0.496068	0.472456	0.418219	0.402309	0.383929	0.427321	0.401905	0.398773	0.445227	0.501955	0.498776	0.461245	0.465901	0.48311	0.536791	0.557481	0.575786	0.55015	0.52036	0.55425	0.556143	0.536587	0.562945	0.566823	0.616836	0.629438	0.616343	0.592292	0.604916	0.56516	0.567261	0.545114	0.566515	0.540275	0.444482	0.495264	0.540707	0.528946	0.497263	0.520975	0.539101	0.507929	0.510282	0.522959	0.467229	0.39748	0.357166	0.320024
0.532031	0.475447	0.479362	0.450998	0.406062	0.394339	0.380754	0.435259	0.419861	0.459214	0.437432	0.469238	0.520588	0.52233	0.490757	0.511815	0.546286	0.581354	0.632297	0.626553	0.546707	0.530728	0.585062	0.56061	0.527243	0.556482	0.560842	0.60899	0.618155	0.66301	0.636743	0.593755	0.597422	0.586727	0.580231	0.567426	0.484377	0.514792	0.577563	0.528177	0.503914	0.4735	0.509847	0.527883	0.535722	0.561319	0.49187	0.336554	0.337522	0.366853
0.45652	0.48615	0.482413	0.448758	0.460422	0.457046	0.445731	0.431787	0.442751	0.447553	0.443317	0.462101	0.485396	0.533458	0.543598	0.58991	0.621523	0.622027	0.631694	0.602727	0.590359	0.557899	0.638601	0.587739	0.485663	0.543075	0.644069	0.687679	0.661781	0.65197	0.673628	0.601339	0.620384	0.646733	0.593194	0.55831	0.552091	0.536725	0.495523	0.510342	0.466631	0.479843	0.505032	0.551619	0.554784	0.551669	0.524027	0.416019	0.30463	0.375124
0.487426	0.451742	0.381653	0.431746	0.429543	0.465431	0.441714	0.46302	0.469322	0.452576	0.445168	0.463656	0.520697	0.549402	0.579252	0.633019	0.687024	0.690325	0.651479	0.547108	0.603738	0.614351	0.645716	0.634889	0.646821	0.617924	0.673448	0.683911	0.631298	0.645632	0.647369	0.640914	0.612882	0.599635	0.569099	0.568684	0.518698	0.56292	0.541713	0.519738	0.484915	0.45977	0.482046	0.510993	0.500986	0.57388	0.5061	0.457035	0.351842	0.39798
0.497122	0.449007	0.393076	0.421329	0.44846	0.484218	0.453137	0.497346	0.514502	0.503595	0.477631	0.46888	0.496201	0.527281	0.545815	0.614594	0.63371	0.664608	0.626485	0.573446	0.624062	0.637605	0.619853	0.638612	0.650844	0.638357	0.680329	0.71212	0.666452	0.67565	0.680187	0.631351	0.610681	0.613441	0.592969	0.568319	0.493454	0.558004	0.594763	0.513834	0.472758	0.463361	0.49699	0.527693	0.476753	0.518367	0.450619	0.440567	0.378936	0.351483
0.556108	0.484685	0.46793	0.457572	0.484074	0.490462	0.441438	0.500367	0.512307	0.508965	0.494894	0.487159	0.50852	0.56718	0.603347	0.563098	0.540256	0.589804	0.583331	0.602346	0.572219	0.602223	0.593664	0.601741	0.652886	0.670145	0.715246	0.686211	0.696967	0.715953	0.675839	0.678541	0.645389	0.604881	0.642539	0.573998	0.559456	0.590938	0.561541	0.554234	0.532663	0.490409	0.49629	0.531177	0.464285	0.475378	0.468611	0.426814	0.357869	0.390314
0.549269	0.5305	0.538138	0.540043	0.509925	0.516733	0.477169	0.477869	0.470565	0.482786	0.517074	0.484673	0.501098	0.578232	0.610222	0.524387	0.514121	0.536518	0.571805	0.538597	0.542838	0.556714	0.565537	0.544998	0.608738	0.623858	0.684359	0.699136	0.691135	0.662004	0.647168	0.641188	0.621616	0.607838	0.623989	0.560081	0.52171	0.520809	0.530914	0.506455	0.551629	0.535854	0.484845	0.504097	0.429135	0.439101	0.457473	0.449718	0.382854	0.430042
0.539282	0.512635	0.53195	0.543854	0.510711	0.563281	0.520633	0.476881	0.502309	0.501167	0.478682	0.509269	0.53883	0.611626	0.584698	0.518244	0.495452	0.507589	0.520947	0.540217	0.491713	0.469405	0.496584	0.53126	0.57354	0.581904	0.614339	0.644934	0.601297	0.664251	0.575223	0.587468	0.587847	0.606574	0.603488	0.542153	0.534662	0.51384	0.535133	0.528321	0.459993	0.506695	0.482134	0.507923	0.508932	0.446403	0.451559	0.501323	0.446978	0.409927
0.536867	0.540077	0.554686	0.575168	0.570618	0.542412	0.505296	0.506611	0.514613	0.503036	0.546544	0.564416	0.603141	0.591876	0.528984	0.526598	0.528273	0.537322	0.502547	0.482722	0.526971	0.478558	0.46623	0.513686	0.603344	0.611767	0.577215	0.570839	0.564305	0.551647	0.592182	0.549602	0.549157	0.536096	0.57414	0.516704	0.482964	0.505403	0.482794	0.510081	0.502774	0.496545	0.512028	0.475599	0.529824	0.45771	0.424434	0.435238	0.482899	0.458991
0.561905	0.576524	0.571114	0.594608	0.571427	0.565561	0.522879	0.507467	0.542467	0.53614	0.550698	0.559896	0.580547	0.552114	0.574663	0.539192	0.536855	0.505862	0.474742	0.555064	0.541022	0.57129	0.578898	0.543234	0.592877	0.593614	0.544178	0.519893	0.532218	0.546963	0.576172	0.56132	0.510443	0.540637	0.518124	0.519369	0.518374	0.531849	0.449333	0.435759	0.481273	0.449803	0.46683	0.487741	0.511178	0.464422	0.435854	0.398518	0.446286	0.462373
0.571386	0.582806	0.63671	0.626025	0.596597	0.591135	0.53371	0.49969	0.533242	0.573919	0.609109	0.623742	0.55602	0.518527	0.552324	0.521448	0.448518	0.485397	0.474111	0.54953	0.571527	0.607633	0.618562	0.577712	0.556626	0.594206	0.523877	0.474151	0.515146	0.511322	0.543345	0.543437	0.474376	0.471295	0.494658	0.472416	0.510599	0.510411	0.455049	0.4705	0.413265	0.402825	0.427243	0.41506	0.535469	0.460559	0.412328	0.382376	0.454306	0.410181
0.561971	0.584562	0.6507	0.637321	0.620678	0.588327	0.592321	0.515446	0.524954	0.526087	0.610099	0.583397	0.57952	0.588118	0.567048	0.499792	0.44299	0.470577	0.489055	0.581966	0.562196	0.585969	0.546471	0.565304	0.515422	0.565546	0.500017	0.489938	0.524224	0.534494	0.563572	0.507335	0.510002	0.520385	0.492269	0.530815	0.50373	0.467517	0.421458	0.434497	0.425395	0.427318	0.40572	0.422507	0.459618	0.461038	0.435711	0.405722	0.377176	0.460465
0.586064	0.548026	0.594714	0.600558	0.550722	0.526406	0.536529	0.544378	0.539689	0.551615	0.508417	0.551225	0.521981	0.534041	0.545294	0.513796	0.476312	0.558849	0.519489	0.559796	0.513178	0.516013	0.505839	0.535375	0.534321	0.569112	0.541419	0.485318	0.515815	0.545644	0.532778	0.537304	0.52091	0.551241	0.506357	0.523868	0.485007	0.433325	0.42231	0.500717	0.432316	0.426263	0.456822	0.384176	0.356106	0.337651	0.39148	0.394162	0.400914	0.425804
0.540193	0.548965	0.560978	0.564289	0.589473	0.575314	0.551183	0.555711	0.587949	0.591911	0.539141	0.508585	0.548572	0.519167	0.490776	0.515699	0.513986	0.522291	0.530608	0.601959	0.542414	0.543524	0.523429	0.546944	0.543413	0.566521	0.570516	0.557134	0.529942	0.50758	0.540409	0.59687	0.580168	0.591479	0.566577	0.557314	0.520757	0.457787	0.428066	0.419498	0.461925	0.407011	0.450444	0.433923	0.355374	0.325386	0.400154	0.353662	0.483848	0.492599
0.567534	0.604312	0.57932	0.564943	0.579997	0.618052	0.605369	0.575501	0.585325	0.555435	0.490015	0.518778	0.510921	0.526283	0.530844	0.492513	0.476537	0.513834	0.555094	0.575795	0.607539	0.577985	0.532851	0.492704	0.490789	0.491161	0.466432	0.502129	0.515755	0.580733	0.554481	0.587405	0.567135	0.560132	0.601354	0.579322	0.522012	0.480808	0.461863	0.46291	0.460445	0.4942	0.479949	0.47246	0.390177	0.43321	0.436264	0.384321	0.461118	0.491981
0.604001	0.591347	0.620149	0.580651	0.579506	0.569641	0.615017	0.574081	0.570408	0.564199	0.562809	0.492255	0.475579	0.510565	0.529727	0.557502	0.492059	0.480941	0.485637	0.540275	0.556815	0.567599	0.491593	0.442398	0.432698	0.433628	0.487546	0.499379	0.542893	0.564205	0.542845	0.588368	0.580286	0.554126	0.56805	0.525505	0.530917	0.481463	0.469842	0.490802	0.474351	0.468965	0.472452	0.456048	0.394522	0.413493	0.401343	0.416872	0.443095	0.445247
0.606246	0.607522	0.640356	0.63952	0.636042	0.591895	0.560899	0.588225	0.581094	0.546143	0.494467	0.449576	0.487519	0.511915	0.522224	0.53969	0.500912	0.451656	0.491507	0.501373	0.546718	0.547631	0.479738	0.392814	0.360633	0.354579	0.400266	0.438834	0.494861	0.502526	0.528868	0.612996	0.541806	0.540702	0.485389	0.488821	0.549961	0.502183	0.481224	0.477936	0.470837	0.414482	0.438468	0.424192	0.431477	0.412871	0.34841	0.388098	0.42865	0.454772
0.593	0.595426	0.610282	0.634726	0.655277	0.562373	0.589401	0.56771	0.549415	0.515221	0.525907	0.494004	0.502956	0.508993	0.49365	0.47019	0.482426	0.515426	0.498674	0.471314	0.498661	0.45598	0.405735	0.341082	0.320351	0.287506	0.309331	0.369356	0.353688	0.429708	0.511474	0.56875	0.494405	0.512423	0.42696	0.425521	0.492504	0.516537	0.463904	0.43597	0.467419	0.433378	0.448084	0.400229	0.445931	0.414592	0.361111	0.375472	0.414202	0.455429
0.563494	0.591171	0.636835	0.69936	0.636242	0.619245	0.623751	0.593963	0.594255	0.575632	0.549958	0.540668	0.529395	0.500607	0.481628	0.459967	0.499048	0.467131	0.472841	0.493089	0.455832	0.460085	0.379893	0.328126	0.319109	0.314029	0.305739	0.317346	0.321261	0.348225	0.425519	0.474315	0.424517	0.409766	0.380737	0.446343	0.461823	0.49333	0.464963	0.428978	0.459888	0.447818	0.423558	0.413958	0.434844	0.426279	0.364167	0.360977	0.378377	0.35663
0.551229	0.545007	0.620134	0.656	0.593437	0.631186	0.645038	0.627895	0.63768	0.585845	0.585448	0.577483	0.547844	0.553079	0.52741	0.456782	0.451985	0.459893	0.434188	0.500278	0.43978	0.395444	0.340656	0.3472	0.337006	0.301231	0.26896	0.242809	0.247344	0.30277	0.343797	0.392004	0.396012	0.352465	0.390316	0.4179	0.413726	0.432202	0.38219	0.445365	0.464632	0.461282	0.422668	0.3933	0.369329	0.385892	0.424208	0.389447	0.363478	0.381057
0.600262	0.612683	0.575318	0.618038	0.587503	0.609139	0.645652	0.654347	0.628968	0.568674	0.575378	0.550726	0.516481	0.474092	0.447069	0.384862	0.452945	0.469915	0.440407	0.440488	0.461907	0.419862	0.39778	0.331418	0.314845	0.306391	0.295158	0.2752	0.221851	0.262863	0.33714	0.362588	0.317557	0.341259	0.352012	0.416561	0.420637	0.43189	0.472003	0.436613	0.508664	0.496747	0.40719	0.355879	0.364878	0.393811	0.392431	0.351339	0.392916	0.402662
0.635223	0.615472	0.555249	0.56476	0.558364	0.577953	0.617992	0.683408	0.618079	0.60403	0.551192	0.53317	0.480036	0.441221	0.475141	0.459439	0.397252	0.458359	0.426299	0.410186	0.394127	0.372332	0.319669	0.31672	0.30141	0.318935	0.290225	0.262686	0.24169	0.286167	0.305557	0.359309	0.365261	0.344078	0.336946	0.377008	0.404813	0.412691	0.471775	0.509191	0.453097	0.453051	0.442115	0.442934	0.435962	0.378369	0.353472	0.36602	0.368558	0.436396
0.615281	0.594923	0.537069	0.561371	0.56212	0.54495	0.598851	0.612869	0.621314	0.577655	0.611988	0.540752	0.52794	0.490724	0.460654	0.463209	0.419706	0.421686	0.439146	0.426572	0.376872	0.370219	0.26089	0.258879	0.282156	0.271014	0.313467	0.253798	0.280821	0.314777	0.318938	0.298565	0.312529	0.31705	0.344337	0.355773	0.415552	0.413833	0.462088	0.528089	0.49389	0.441913	0.449893	0.425915	0.399346	0.426891	0.41911	0.38655	0.355635	0.34232
0.540799	0.548159	0.557367	0.52812	0.526256	0.539804	0.585561	0.599956	0.591353	0.582385	0.599862	0.583252	0.55572	0.542081	0.480867	0.475663	0.485856	0.463688	0.422872	0.382279	0.367789	0.317627	0.310347	0.303341	0.267416	0.290563	0.273927	0.263816	0.27395	0.265606	0.263539	0.232645	0.24694	0.303161	0.348853	0.442202	0.38913	0.48849	0.518198	0.491824	0.467316	0.447518	0.389756	0.458263	0.429821	0.423206	0.391745	0.421808	0.398947	0.372109
0.532529	0.541439	0.510452	0.529961	0.501222	0.530682	0.58451	0.586346	0.55611	0.602649	0.62863	0.598458	0.556191	0.550451	0.518093	0.488614	0.48822	0.452012	0.411863	0.354985	0.356779	0.343239	0.321958	0.269746	0.246175	0.298205	0.291515	0.273871	0.267475	0.224531	0.20289	0.217522	0.274447	0.318853	0.407569	0.436475	0.464737	0.462175	0.512025	0.545439	0.400967	0.382805	0.400315	0.429786	0.427888	0.436864	0.396836	0.44201	0.38731	0.398873
[truncated: 213 more rows]
[truncated: 974 more columns]

## Sheet: 2A
Multifractal			Fractal
alpha	f(alpha)		alpha	f(alpha)
0.159791	1.50726		0.440125	1.98845
0.231263	1.76147		0.437402	1.99979
0.258899	1.82342		0.437347	1.99992
[truncated: 22 more rows]

## Sheet: 2B
r(H)chi^(2H-2)	total curvature	bottom error	top error
[truncated: 99 more rows]

[truncated: 12 more sheets: 2C, 2D, 2E, 3A, 3B, 4A, 4B, 4C, 5, 6A, 6B, 6C]
